# Supplementary material for: Taxonomic and nomenclatural notes on Salix (Salicaceae) from northern China
Source: PhytoKeys. 2026 Apr 16;273:137–59. doi: 10.3897/phytokeys.273.185575 (PMC13107138; doi:10.3897/phytokeys.273.185575)
Supplement: XML Treatment for Salix babylonica [file phytokeys.273.185575-treatment1.xml]

<!DOCTYPE tp:taxon-treatment
  PUBLIC "-//TaxonX//DTD Taxonomic Treatment Publishing DTD v0 20100105//EN" "tax-treatment-NSO.dtd">
<tp:taxon-treatment xmlns:tp="http://www.plazi.org/taxpub"><tp:treatment-meta><kwd-group><label>Taxon classification</label><kwd>
              <named-content content-type="kingdom">Plantae</named-content>
            </kwd><kwd>
              <named-content content-type="order">Aplousobranchia</named-content>
            </kwd><kwd>
              <named-content content-type="family">Polycitoridae</named-content>
            </kwd></kwd-group><mixed-citation publication-type="journal"><person-group><name><surname>Zhan</surname><given-names>Zhenfeng</given-names></name><name><surname>Qu</surname><given-names>Hong</given-names></name><name><surname>Zhang</surname><given-names>Xin</given-names></name><name><surname>Huang</surname><given-names>Zhangjie</given-names></name><name><surname>Zhao</surname><given-names>Changli</given-names></name><name><surname>Wang</surname><given-names>Lei</given-names></name></person-group><article-title>Taxonomic and nomenclatural notes on <italic><tp:taxon-name><tp:taxon-name-part taxon-name-part-type="genus" reg="Salix">Salix</tp:taxon-name-part></tp:taxon-name></italic> (<tp:taxon-name><tp:taxon-name-part taxon-name-part-type="family" reg="Salicaceae">Salicaceae</tp:taxon-name-part></tp:taxon-name>) from northern China</article-title><source>PhytoKeys</source><day>16</day><month>04</month><year>2026</year><volume>273</volume><fpage>137</fpage><lpage>159</lpage><pub-id pub-id-type="doi">10.3897/phytokeys.273.185575</pub-id></mixed-citation></tp:treatment-meta><tp:nomenclature><label>1.</label><tp:taxon-name><object-id xmlns:xlink="http://www.w3.org/1999/xlink" content-type="arpha" xlink:type="simple">137C0185-0CB1-5E7F-8393-9A0E58C4CEA1</object-id>
                		<tp:taxon-name-part taxon-name-part-type="genus" reg="Salix">Salix</tp:taxon-name-part> <tp:taxon-name-part taxon-name-part-type="species" reg="babylonica">babylonica</tp:taxon-name-part>
                	</tp:taxon-name><tp:taxon-authority>L., Sp. Pl. 2: 1017. 1753</tp:taxon-authority><tp:nomenclature-citation-list><tp:nomenclature-citation><tp:taxon-name><tp:taxon-name-part taxon-name-part-type="genus" reg="Salix">Salix</tp:taxon-name-part> <tp:taxon-name-part taxon-name-part-type="species" reg="babylonica">babylonica</tp:taxon-name-part></tp:taxon-name><comment> L., Sp. Pl. 2: 1017. 1753. Type: Orient, Tournefort (lectotype designated by <xref ref-type="bibr" rid="B22">Jordaan (2005</xref>: 16): LINN1158.20, sterile, digital image examined).</comment></tp:nomenclature-citation><tp:nomenclature-citation><tp:taxon-name><tp:taxon-name-part taxon-name-part-type="genus" reg="Salix"/> <tp:taxon-name-part taxon-name-part-type="species" reg="pingliensis"/></tp:taxon-name><comment> = <tp:taxon-name><tp:taxon-name-part taxon-name-part-type="genus" reg="Salix">Salix</tp:taxon-name-part> <tp:taxon-name-part taxon-name-part-type="species" reg="pingliensis">pingliensis</tp:taxon-name-part></tp:taxon-name> Y.L. Chou, Bull. Bot. Res., Harbin 1(1–2): 163. 1981. Type: China, Shanxi, Ping Li Xian, Mao Er Gou, 6 April 1957, <italic>Z.L. Qiao 1040</italic> (lectotype designated here: KUN barcode 1208288, ♀, digital image examined; isolectotypes: KUN barcode 1208287, digital image examined, PE barcode 00732723!, WUK barcode 0406761!) (Fig. <xref ref-type="fig" rid="F1">1A</xref>).</comment></tp:nomenclature-citation></tp:nomenclature-citation-list></tp:nomenclature><tp:treatment-sec sec-type="Note"><title>Note.</title><p>POWO treats <italic><tp:taxon-name><tp:taxon-name-part taxon-name-part-type="genus" reg="Salix">S.</tp:taxon-name-part> <tp:taxon-name-part taxon-name-part-type="species" reg="pingliensis">pingliensis</tp:taxon-name-part></tp:taxon-name></italic> as a synonym of <italic><tp:taxon-name><tp:taxon-name-part taxon-name-part-type="genus" reg="Salix">S.</tp:taxon-name-part> <tp:taxon-name-part taxon-name-part-type="species" reg="babylonica">babylonica</tp:taxon-name-part></tp:taxon-name></italic>. We compared the type specimens of both and found no significant differences; therefore, this study agrees with the taxonomic treatment by POWO.</p><fig id="F1" position="float" orientation="portrait"><object-id xmlns:xlink="http://www.w3.org/1999/xlink" content-type="doi" xlink:type="simple">10.3897/phytokeys.273.185575.figure1</object-id><object-id xmlns:xlink="http://www.w3.org/1999/xlink" content-type="arpha" xlink:type="simple">765CB2C0-EBFD-5233-A816-53403A853DEA</object-id><label>Figure 1.</label><caption><p>Type specimens of <italic><tp:taxon-name><tp:taxon-name-part taxon-name-part-type="genus" reg="Salix">Salix</tp:taxon-name-part></tp:taxon-name></italic>. <bold>A</bold>. Lectotype of <italic><tp:taxon-name><tp:taxon-name-part taxon-name-part-type="genus" reg="Salix">S.</tp:taxon-name-part> <tp:taxon-name-part taxon-name-part-type="species" reg="pingliensis">pingliensis</tp:taxon-name-part></tp:taxon-name></italic>; <bold>B</bold>. Lectotype of <italic><tp:taxon-name><tp:taxon-name-part taxon-name-part-type="genus" reg="Salix">S.</tp:taxon-name-part> <tp:taxon-name-part taxon-name-part-type="species" reg="hsinganica">hsinganica</tp:taxon-name-part></tp:taxon-name></italic>; <bold>C</bold>. Lectotype of <tp:taxon-name><tp:taxon-name-part taxon-name-part-type="genus" reg="Salix">S.</tp:taxon-name-part> <tp:taxon-name-part taxon-name-part-type="species" reg="bikouensis">bikouensis</tp:taxon-name-part> <tp:taxon-name-part taxon-name-part-type="infraspecific-rank">var.</tp:taxon-name-part> <tp:taxon-name-part taxon-name-part-type="variety" reg="villosa">villosa</tp:taxon-name-part></tp:taxon-name>; <bold>D</bold>. Lectotype of <italic><tp:taxon-name><tp:taxon-name-part taxon-name-part-type="genus" reg="Salix">S.</tp:taxon-name-part> <tp:taxon-name-part taxon-name-part-type="species" reg="gordejevii">gordejevii</tp:taxon-name-part></tp:taxon-name></italic> (photo credit: <bold>A</bold> KUN, available at <ext-link xmlns:xlink="http://www.w3.org/1999/xlink" xlink:href="https://www.cvh.ac.cn/" ext-link-type="uri" xlink:type="simple">https://www.cvh.ac.cn/</ext-link>; <bold>B</bold> IFP, available at <ext-link xmlns:xlink="http://www.w3.org/1999/xlink" xlink:href="https://www.cvh.ac.cn/" ext-link-type="uri" xlink:type="simple">https://www.cvh.ac.cn/</ext-link>, <bold>C</bold> by Guangwan Hu, <bold>D</bold> by Zhenfeng Zhan).</p></caption><graphic xmlns:xlink="http://www.w3.org/1999/xlink" xlink:href="phytokeys-273-137_article-185575__-g001.jpg" id="oo_1597445.jpg" position="float" orientation="portrait" xlink:type="simple"><uri content-type="original_file" xlink:type="simple">https://binary.pensoft.net/fig/1597445</uri></graphic></fig><p><xref ref-type="bibr" rid="B9">Chou (1981)</xref> described <italic><tp:taxon-name><tp:taxon-name-part taxon-name-part-type="genus" reg="Salix">S.</tp:taxon-name-part> <tp:taxon-name-part taxon-name-part-type="species" reg="pingliensis">pingliensis</tp:taxon-name-part></tp:taxon-name></italic>, based on specimens collected from Pingli County, Shanxi. The protologue designated <italic>Z.L. Qiao 1040</italic> as the holotype and specified its deposition at KUN, but did not indicate a unique specimen identifier. Our investigation revealed that there are actually two specimens at KUN matching the designation: KUN1208288 and KUN1208287. Both specimens bear handwritten identification labels by Y.L. Chou with the notation “Typus”. Based on the available information, we cannot consider either specimen as the holotype; in effect, they collectively constitute syntypes. KUN1208288 has luxuriant branches and leaves, bearing numerous infructescences. Consequently, KUN1208288 is herein designated as the lectotype of <italic><tp:taxon-name><tp:taxon-name-part taxon-name-part-type="genus" reg="Salix">S.</tp:taxon-name-part> <tp:taxon-name-part taxon-name-part-type="species" reg="pingliensis">pingliensis</tp:taxon-name-part></tp:taxon-name></italic>.</p></tp:treatment-sec><ref-list><ref id="B22"><mixed-citation xmlns:xlink="http://www.w3.org/1999/xlink" xlink:type="simple">Jordaan M (2005) FSA contributions 18: <tp:taxon-name><tp:taxon-name-part taxon-name-part-type="family">Salicaceae</tp:taxon-name-part></tp:taxon-name> s. str. Bothalia 35(1): 7–20. <ext-link xlink:href="10.4102/abc.v35i1.364" ext-link-type="doi" xlink:type="simple">https://doi.org/10.4102/abc.v35i1.364</ext-link></mixed-citation></ref><ref id="B9"><mixed-citation xmlns:xlink="http://www.w3.org/1999/xlink" xlink:type="simple">Chou YL (1981) <tp:taxon-name><tp:taxon-name-part taxon-name-part-type="kingdom">Plantae</tp:taxon-name-part></tp:taxon-name> novae Salicium Sinicae. Bulletin of botanical research 1(2): 159–166.</mixed-citation></ref></ref-list></tp:taxon-treatment>
