# Supplementary material for: Taxonomic and nomenclatural notes on Salix (Salicaceae) from northern China
Source: PhytoKeys. 2026 Apr 16;273:137–59. doi: 10.3897/phytokeys.273.185575 (PMC13107138; doi:10.3897/phytokeys.273.185575)
Supplement: XML Treatment for Salix bebbiana [file phytokeys.273.185575-treatment2.xml]

<!DOCTYPE tp:taxon-treatment
  PUBLIC "-//TaxonX//DTD Taxonomic Treatment Publishing DTD v0 20100105//EN" "tax-treatment-NSO.dtd">
<tp:taxon-treatment xmlns:tp="http://www.plazi.org/taxpub"><tp:treatment-meta><kwd-group><label>Taxon classification</label><kwd>
              <named-content content-type="kingdom">Plantae</named-content>
            </kwd><kwd>
              <named-content content-type="order">Aplousobranchia</named-content>
            </kwd><kwd>
              <named-content content-type="family">Polycitoridae</named-content>
            </kwd></kwd-group><mixed-citation publication-type="journal"><person-group><name><surname>Zhan</surname><given-names>Zhenfeng</given-names></name><name><surname>Qu</surname><given-names>Hong</given-names></name><name><surname>Zhang</surname><given-names>Xin</given-names></name><name><surname>Huang</surname><given-names>Zhangjie</given-names></name><name><surname>Zhao</surname><given-names>Changli</given-names></name><name><surname>Wang</surname><given-names>Lei</given-names></name></person-group><article-title>Taxonomic and nomenclatural notes on <italic><tp:taxon-name><tp:taxon-name-part taxon-name-part-type="genus" reg="Salix">Salix</tp:taxon-name-part></tp:taxon-name></italic> (<tp:taxon-name><tp:taxon-name-part taxon-name-part-type="family" reg="Salicaceae">Salicaceae</tp:taxon-name-part></tp:taxon-name>) from northern China</article-title><source>PhytoKeys</source><day>16</day><month>04</month><year>2026</year><volume>273</volume><fpage>137</fpage><lpage>159</lpage><pub-id pub-id-type="doi">10.3897/phytokeys.273.185575</pub-id></mixed-citation></tp:treatment-meta><tp:nomenclature><label>2.</label><tp:taxon-name><object-id xmlns:xlink="http://www.w3.org/1999/xlink" content-type="arpha" xlink:type="simple">4DC1F30A-B453-5572-9FAC-F3351BEA1606</object-id>
                		<tp:taxon-name-part taxon-name-part-type="genus" reg="Salix">Salix</tp:taxon-name-part> <tp:taxon-name-part taxon-name-part-type="species" reg="bebbiana">bebbiana</tp:taxon-name-part>
                	</tp:taxon-name><tp:taxon-authority>Sarg., Gard. &amp; Forest 8(404): 463. 1895.</tp:taxon-authority><tp:nomenclature-citation-list><tp:nomenclature-citation><tp:taxon-name><tp:taxon-name-part taxon-name-part-type="genus" reg="Salix">Salix</tp:taxon-name-part> <tp:taxon-name-part taxon-name-part-type="species" reg="bebbiana">bebbiana</tp:taxon-name-part></tp:taxon-name><comment> Sarg., Gard. &amp; Forest 8(404): 463. 1895. Type: Canada, Saskatchewan, <italic>Richardson 13</italic> (lectotype designated by <xref ref-type="bibr" rid="B3">Argus (1986</xref>: 91), K barcode 001079465, ♀ &amp; sterile, digital image examined).</comment></tp:nomenclature-citation><tp:nomenclature-citation><tp:taxon-name><tp:taxon-name-part taxon-name-part-type="genus" reg="Salix"/> <tp:taxon-name-part taxon-name-part-type="species" reg="hsinganica"/></tp:taxon-name><comment> = <tp:taxon-name><tp:taxon-name-part taxon-name-part-type="genus" reg="Salix">Salix</tp:taxon-name-part> <tp:taxon-name-part taxon-name-part-type="species" reg="hsinganica">hsinganica</tp:taxon-name-part></tp:taxon-name> Y.L. Chang &amp; Skvortsov, Ill. Fl. Lign. Pl. N.-E. China: 173, 566. 1955. Type: China, Mongolia Interior borealis, regio San-che, 20 June 1951, <italic>V. Kuzmin 19</italic> (lectotype designated here: IFP barcode 03303021z0001!, ♀; isolectotype: NAS barcode 00280109, digital image examined) (Fig. <xref ref-type="fig" rid="F1">1B</xref>). Remaining syntypes: China, Mongolia, Interior borealis, prope Chailar, arenosis, 600 m alt., 10 June 1951, <italic>Wang-Schang 1151</italic> (n.v.); ibidem, <italic>Wang-Schang 618</italic> (IFP barcode 03303021x0066!, IFP barcode 03303021x0065!, ♀); ibidem, prope ostium fluminis Argum, in Monte Datsingou, inter Datsingou et Strelka, alt. 450 m, 5 August 1950, <italic>A. Baranov &amp; Y.C. Chu 323</italic> (IFP barcode 03303022x0256!, IFP barcode 03303020x0226!, ♀); ibidem, regio oppida Chailar, in montibus, 700–800 m alt., 9 July 1951, <italic>Wang-Schang 1198</italic> (IFP barcode 03303021x0088!, ♀).</comment></tp:nomenclature-citation></tp:nomenclature-citation-list></tp:nomenclature><tp:treatment-sec sec-type="Note"><title>Note.</title><p>Y.L. Chang and Skvortsov described <italic><tp:taxon-name><tp:taxon-name-part taxon-name-part-type="genus" reg="Salix">S.</tp:taxon-name-part> <tp:taxon-name-part taxon-name-part-type="species" reg="hsinganica">hsinganica</tp:taxon-name-part></tp:taxon-name></italic> in the Illustrated Manual of the Woody Plants of the Northeast Province, based on specimens collected from north-eastern Inner Mongolia (<xref ref-type="bibr" rid="B30">Skvortsov et al. 1955</xref>). This name was accepted by <xref ref-type="bibr" rid="B37">Wang et al. (1984)</xref> and <xref ref-type="bibr" rid="B13">Fang et al. (1999)</xref>, though its relationship with <italic><tp:taxon-name><tp:taxon-name-part taxon-name-part-type="genus" reg="Salix">S.</tp:taxon-name-part> <tp:taxon-name-part taxon-name-part-type="species" reg="bebbiana">bebbiana</tp:taxon-name-part></tp:taxon-name></italic> was not discussed. Comparison of the type specimens of both taxa revealed no significant morphological differences; instead, they consistently share key diagnostic characteristics, such as fruit stalk length and bract colour, indicating that they represent the same species of <italic><tp:taxon-name><tp:taxon-name-part taxon-name-part-type="genus" reg="Salix">Salix</tp:taxon-name-part></tp:taxon-name></italic>. Therefore, this study concurs with Skvortsov (<xref ref-type="bibr" rid="B31">1968</xref>, <xref ref-type="bibr" rid="B33">1999</xref>) in treating <italic><tp:taxon-name><tp:taxon-name-part taxon-name-part-type="genus" reg="Salix">S.</tp:taxon-name-part> <tp:taxon-name-part taxon-name-part-type="species" reg="hsinganica">hsinganica</tp:taxon-name-part></tp:taxon-name></italic> as a synonym of <italic><tp:taxon-name><tp:taxon-name-part taxon-name-part-type="genus" reg="Salix">S.</tp:taxon-name-part> <tp:taxon-name-part taxon-name-part-type="species" reg="bebbiana">bebbiana</tp:taxon-name-part></tp:taxon-name></italic>.</p><p>The protologue of <italic><tp:taxon-name><tp:taxon-name-part taxon-name-part-type="genus" reg="Salix">S.</tp:taxon-name-part> <tp:taxon-name-part taxon-name-part-type="species" reg="hsinganica">hsinganica</tp:taxon-name-part></tp:taxon-name></italic> cited five gatherings: <italic>V. Kuzmin 19</italic>, <italic>Wang-Schang 1151</italic>, <italic>Wang-Schang 618</italic>, <italic>A. Baranov &amp; Y.C. Chu 323</italic> and <italic>Wang-Schang 1198</italic>, but did not specify a specimen or gathering as the type (only stating that the type specimens were deposited at the IFP Herbarium). Clearly, all these gatherings constitute syntypes. During our examination of specimens at IFP, we located six specimens belonging to four of these gatherings. These specimens are in a similar condition, all possessing mature leaves and infructescences, along with the determination labels by Y.L. Chang. Consequently, IFP03303021z0001 is herein designated as the lectotype of <italic><tp:taxon-name><tp:taxon-name-part taxon-name-part-type="genus" reg="Salix">S.</tp:taxon-name-part> <tp:taxon-name-part taxon-name-part-type="species" reg="hsinganica">hsinganica</tp:taxon-name-part></tp:taxon-name></italic>.</p></tp:treatment-sec><tp:treatment-sec><!--Section generated to contain objects referenced in tp:taxon-treatment.--><fig id="F1" position="float" orientation="portrait"><object-id xmlns:xlink="http://www.w3.org/1999/xlink" content-type="doi" xlink:type="simple">10.3897/phytokeys.273.185575.figure1</object-id><object-id xmlns:xlink="http://www.w3.org/1999/xlink" content-type="arpha" xlink:type="simple">765CB2C0-EBFD-5233-A816-53403A853DEA</object-id><label>Figure 1.</label><caption><p>Type specimens of <italic><tp:taxon-name><tp:taxon-name-part taxon-name-part-type="genus" reg="Salix">Salix</tp:taxon-name-part></tp:taxon-name></italic>. <bold>A</bold>. Lectotype of <italic><tp:taxon-name><tp:taxon-name-part taxon-name-part-type="genus" reg="Salix">S.</tp:taxon-name-part> <tp:taxon-name-part taxon-name-part-type="species" reg="pingliensis">pingliensis</tp:taxon-name-part></tp:taxon-name></italic>; <bold>B</bold>. Lectotype of <italic><tp:taxon-name><tp:taxon-name-part taxon-name-part-type="genus" reg="Salix">S.</tp:taxon-name-part> <tp:taxon-name-part taxon-name-part-type="species" reg="hsinganica">hsinganica</tp:taxon-name-part></tp:taxon-name></italic>; <bold>C</bold>. Lectotype of <tp:taxon-name><tp:taxon-name-part taxon-name-part-type="genus" reg="Salix">S.</tp:taxon-name-part> <tp:taxon-name-part taxon-name-part-type="species" reg="bikouensis">bikouensis</tp:taxon-name-part> <tp:taxon-name-part taxon-name-part-type="infraspecific-rank">var.</tp:taxon-name-part> <tp:taxon-name-part taxon-name-part-type="variety" reg="villosa">villosa</tp:taxon-name-part></tp:taxon-name>; <bold>D</bold>. Lectotype of <italic><tp:taxon-name><tp:taxon-name-part taxon-name-part-type="genus" reg="Salix">S.</tp:taxon-name-part> <tp:taxon-name-part taxon-name-part-type="species" reg="gordejevii">gordejevii</tp:taxon-name-part></tp:taxon-name></italic> (photo credit: <bold>A</bold> KUN, available at <ext-link xmlns:xlink="http://www.w3.org/1999/xlink" xlink:href="https://www.cvh.ac.cn/" ext-link-type="uri" xlink:type="simple">https://www.cvh.ac.cn/</ext-link>; <bold>B</bold> IFP, available at <ext-link xmlns:xlink="http://www.w3.org/1999/xlink" xlink:href="https://www.cvh.ac.cn/" ext-link-type="uri" xlink:type="simple">https://www.cvh.ac.cn/</ext-link>, <bold>C</bold> by Guangwan Hu, <bold>D</bold> by Zhenfeng Zhan).</p></caption><graphic xmlns:xlink="http://www.w3.org/1999/xlink" xlink:href="phytokeys-273-137_article-185575__-g001.jpg" id="oo_1597445.jpg" position="float" orientation="portrait" xlink:type="simple"><uri content-type="original_file" xlink:type="simple">https://binary.pensoft.net/fig/1597445</uri></graphic></fig></tp:treatment-sec><ref-list><ref id="B3"><mixed-citation xmlns:xlink="http://www.w3.org/1999/xlink" xlink:type="simple">Argus GW (1986) The genus <italic><tp:taxon-name><tp:taxon-name-part taxon-name-part-type="genus">Salix</tp:taxon-name-part></tp:taxon-name></italic> (<tp:taxon-name><tp:taxon-name-part taxon-name-part-type="family">Salicaceae</tp:taxon-name-part></tp:taxon-name>) in the southeastern United States. Systematic botany monographs 9: 1–170. <ext-link xlink:href="10.2307/25027618" ext-link-type="doi" xlink:type="simple">https://doi.org/10.2307/25027618</ext-link></mixed-citation></ref><ref id="B30"><mixed-citation xmlns:xlink="http://www.w3.org/1999/xlink" xlink:type="simple">Skvortsov AK, Chang YL, Chou YL, Wang C (1955) <tp:taxon-name><tp:taxon-name-part taxon-name-part-type="family">Salicaceae</tp:taxon-name-part></tp:taxon-name>. In: Liu SE (Ed.) Illustrated Manual of the Woody Plants of the Northeast Province. Science Press, Beijing, 110–187.</mixed-citation></ref><ref id="B37"><mixed-citation xmlns:xlink="http://www.w3.org/1999/xlink" xlink:type="simple">Wang Z, Fang CF, Zhao SD, Chou YL, Dong SL, Yu CY, Yang CY, Chao N (1984) <italic><tp:taxon-name><tp:taxon-name-part taxon-name-part-type="genus">Salix</tp:taxon-name-part></tp:taxon-name></italic>. In: Wang C &amp; Fang CF (Eds) Flora Reipublicae Popularis Sinicae, vol. 20(2). Science Press, Beijing, 81–381.</mixed-citation></ref><ref id="B13"><mixed-citation xmlns:xlink="http://www.w3.org/1999/xlink" xlink:type="simple">Fang CF, Zhao SD, Skvortsov AK (1999) <tp:taxon-name><tp:taxon-name-part taxon-name-part-type="family">Salicaceae</tp:taxon-name-part></tp:taxon-name>, <italic><tp:taxon-name><tp:taxon-name-part taxon-name-part-type="genus">Salix</tp:taxon-name-part></tp:taxon-name></italic>. In: Wu ZY &amp; Raven PH (Eds) Flora of China, vol. 4. Science Press, Beijing &amp; Missouri Botanical Garden, St. Louis, 162–274.</mixed-citation></ref><ref id="B31"><mixed-citation xmlns:xlink="http://www.w3.org/1999/xlink" xlink:type="simple">Skvortsov AK (1968) Willows of the USSR. A taxonomic and geographic revision. Nauka, Moscow.</mixed-citation></ref><ref id="B33"><mixed-citation xmlns:xlink="http://www.w3.org/1999/xlink" xlink:type="simple">Skvortsov AK (1999) Willows of Russia and adjacent countries. Taxonomical and geographical revision. Faculty of Mathematics and Natural Sciences Report Series, No. 39. University of Joensuu Press, Joensuu, 1–307.</mixed-citation></ref></ref-list></tp:taxon-treatment>
