# Supplementary material for: Taxonomic and nomenclatural notes on Salix (Salicaceae) from northern China
Source: PhytoKeys. 2026 Apr 16;273:137–59. doi: 10.3897/phytokeys.273.185575 (PMC13107138; doi:10.3897/phytokeys.273.185575)
Supplement: XML Treatment for Salix caprea [file phytokeys.273.185575-treatment4.xml]

<!DOCTYPE tp:taxon-treatment
  PUBLIC "-//TaxonX//DTD Taxonomic Treatment Publishing DTD v0 20100105//EN" "tax-treatment-NSO.dtd">
<tp:taxon-treatment xmlns:tp="http://www.plazi.org/taxpub"><tp:treatment-meta><kwd-group><label>Taxon classification</label><kwd>
              <named-content content-type="kingdom">Plantae</named-content>
            </kwd><kwd>
              <named-content content-type="order">Aplousobranchia</named-content>
            </kwd><kwd>
              <named-content content-type="family">Polycitoridae</named-content>
            </kwd></kwd-group><mixed-citation publication-type="journal"><person-group><name><surname>Zhan</surname><given-names>Zhenfeng</given-names></name><name><surname>Qu</surname><given-names>Hong</given-names></name><name><surname>Zhang</surname><given-names>Xin</given-names></name><name><surname>Huang</surname><given-names>Zhangjie</given-names></name><name><surname>Zhao</surname><given-names>Changli</given-names></name><name><surname>Wang</surname><given-names>Lei</given-names></name></person-group><article-title>Taxonomic and nomenclatural notes on <italic><tp:taxon-name><tp:taxon-name-part taxon-name-part-type="genus" reg="Salix">Salix</tp:taxon-name-part></tp:taxon-name></italic> (<tp:taxon-name><tp:taxon-name-part taxon-name-part-type="family" reg="Salicaceae">Salicaceae</tp:taxon-name-part></tp:taxon-name>) from northern China</article-title><source>PhytoKeys</source><day>16</day><month>04</month><year>2026</year><volume>273</volume><fpage>137</fpage><lpage>159</lpage><pub-id pub-id-type="doi">10.3897/phytokeys.273.185575</pub-id></mixed-citation></tp:treatment-meta><tp:nomenclature><label>4.</label><tp:taxon-name><object-id xmlns:xlink="http://www.w3.org/1999/xlink" content-type="arpha" xlink:type="simple">A89E0C5E-DE79-5BD5-AC99-F86223AE424F</object-id>
                		<tp:taxon-name-part taxon-name-part-type="genus" reg="Salix">Salix</tp:taxon-name-part> <tp:taxon-name-part taxon-name-part-type="species" reg="caprea">caprea</tp:taxon-name-part>
                	</tp:taxon-name><tp:taxon-authority>L., Sp. Pl. 2: 1020. 1753.</tp:taxon-authority><tp:nomenclature-citation-list><tp:nomenclature-citation><tp:taxon-name><tp:taxon-name-part taxon-name-part-type="genus" reg="Salix">Salix</tp:taxon-name-part> <tp:taxon-name-part taxon-name-part-type="species" reg="caprea">caprea</tp:taxon-name-part></tp:taxon-name><comment> L., Sp. Pl. 2: 1020. 1753. Type: Habitat in Europae siccis (lectotype designated by <xref ref-type="bibr" rid="B21">Jonsell and Jarvis (1994</xref>: 151): LINN1158.88, sterile, digital image examined).</comment></tp:nomenclature-citation><tp:nomenclature-citation><tp:taxon-name><tp:taxon-name-part taxon-name-part-type="genus" reg="Salix"/> <tp:taxon-name-part taxon-name-part-type="species" reg="raddeana"/></tp:taxon-name><comment> = <tp:taxon-name><tp:taxon-name-part taxon-name-part-type="genus" reg="Salix">Salix</tp:taxon-name-part> <tp:taxon-name-part taxon-name-part-type="species" reg="raddeana">raddeana</tp:taxon-name-part> <tp:taxon-name-part taxon-name-part-type="infraspecific-rank">var.</tp:taxon-name-part> <tp:taxon-name-part taxon-name-part-type="variety" reg="subglabra">subglabra</tp:taxon-name-part></tp:taxon-name> Y.L. Chang &amp; Skvortsov, Ill. Fl. Lign. Pl. N.-E. China: 170, 558. 1955. Type: China, Heilungkiang, Bai-mao-tzu et in Char-bin culta, 6 September 1952, <italic>Wang-Schang 2305</italic> (lectotype designated here: IFP barcode 03303019za001!, left-hand branch, sterile) (Fig. <xref ref-type="fig" rid="F5">5A</xref>). Remaining syntype: China, Heilungkiang, Bai-mao-tzu et in Char-bin culta, 10 May 1952, <italic>Wang-Schang 2305</italic> (IFP barcode 03303019za001!, right-hand branch, ♀); ibidem, <italic>Wang-Schang 2245</italic> (IFP barcode 03303029x0027, n.v.).</comment></tp:nomenclature-citation></tp:nomenclature-citation-list></tp:nomenclature><tp:treatment-sec sec-type="Note"><title>Note.</title><p>POWO treats <tp:taxon-name><tp:taxon-name-part taxon-name-part-type="genus" reg="Salix">S.</tp:taxon-name-part> <tp:taxon-name-part taxon-name-part-type="species" reg="raddeana">raddeana</tp:taxon-name-part> <tp:taxon-name-part taxon-name-part-type="infraspecific-rank">var.</tp:taxon-name-part> <tp:taxon-name-part taxon-name-part-type="variety" reg="subglabra">subglabra</tp:taxon-name-part></tp:taxon-name> as a synonym of <italic><tp:taxon-name><tp:taxon-name-part taxon-name-part-type="genus" reg="Salix">S.</tp:taxon-name-part> <tp:taxon-name-part taxon-name-part-type="species" reg="caprea">caprea</tp:taxon-name-part></tp:taxon-name></italic>. We compared the type specimens of both and found no significant differences. Therefore, this study adopts the taxonomic treatment by POWO.</p><p>Y.L. Chang and Skvortsov described <tp:taxon-name><tp:taxon-name-part taxon-name-part-type="genus" reg="Salix">S.</tp:taxon-name-part> <tp:taxon-name-part taxon-name-part-type="species" reg="raddeana">raddeana</tp:taxon-name-part> <tp:taxon-name-part taxon-name-part-type="infraspecific-rank">var.</tp:taxon-name-part> <tp:taxon-name-part taxon-name-part-type="variety" reg="subglabra">subglabra</tp:taxon-name-part></tp:taxon-name>, based on specimen material collected from Harbin (<xref ref-type="bibr" rid="B30">Skvortsov et al. 1955</xref>). The protologue cited two gatherings, <italic>Wang-Schang 2305</italic> and <italic>Wang-Schang 2245</italic>, but did not specify a type (only stating that the type specimen was deposited at IFP). Therefore, both <italic>Wang-Schang 2305</italic> and <italic>Wang-Schang 2245</italic> constitute syntypes. Our investigation located two specimens matching this designation: IFP03303019za001 and IFP03303029x0027. We examined only IFP03303019za001, which is in good condition and bears a complete determination label annotated by Y.L. Chang as “var. nov.”. However, this specimen consists of a branch with mature leaves and a pistillate branch that are clearly from different collections, as our field studies in north-eastern China confirm that <italic><tp:taxon-name><tp:taxon-name-part taxon-name-part-type="genus" reg="Salix">S.</tp:taxon-name-part> <tp:taxon-name-part taxon-name-part-type="species" reg="caprea">caprea</tp:taxon-name-part></tp:taxon-name></italic> flowers before leaf expansion; at the flowering stage, leaves are either not yet emerged or have just begun to sprout, making fully mature leaves impossible. Therefore, the lectotype must be restricted to one of these branches. Since the primary basis for the publication of this taxon was the indumentum on the abaxial leaf surface, the left branch with mature leaves on IFP03303019za001 is hereby designated as the lectotype for <tp:taxon-name><tp:taxon-name-part taxon-name-part-type="genus" reg="Salix">S.</tp:taxon-name-part> <tp:taxon-name-part taxon-name-part-type="species" reg="raddeana">raddeana</tp:taxon-name-part> <tp:taxon-name-part taxon-name-part-type="infraspecific-rank">var.</tp:taxon-name-part> <tp:taxon-name-part taxon-name-part-type="variety" reg="subglabra">subglabra</tp:taxon-name-part></tp:taxon-name>.</p></tp:treatment-sec><tp:treatment-sec><!--Section generated to contain objects referenced in tp:taxon-treatment.--><fig id="F5" position="float" orientation="portrait"><object-id xmlns:xlink="http://www.w3.org/1999/xlink" content-type="doi" xlink:type="simple">10.3897/phytokeys.273.185575.figure5</object-id><object-id xmlns:xlink="http://www.w3.org/1999/xlink" content-type="arpha" xlink:type="simple">7B392F7F-F46A-5DF9-8752-B4243D7BADE4</object-id><label>Figure 5.</label><caption><p>Type specimens of <italic><tp:taxon-name><tp:taxon-name-part taxon-name-part-type="genus" reg="Salix">Salix</tp:taxon-name-part></tp:taxon-name></italic>. <bold>A</bold>. Lectotype of <tp:taxon-name><tp:taxon-name-part taxon-name-part-type="genus" reg="Salix">S.</tp:taxon-name-part> <tp:taxon-name-part taxon-name-part-type="species" reg="raddeana">raddeana</tp:taxon-name-part> <tp:taxon-name-part taxon-name-part-type="infraspecific-rank">var.</tp:taxon-name-part> <tp:taxon-name-part taxon-name-part-type="variety" reg="subglabra">subglabra</tp:taxon-name-part></tp:taxon-name> (left-hand branch, sterile); <bold>B</bold>. Lectotype of <italic><tp:taxon-name><tp:taxon-name-part taxon-name-part-type="genus" reg="Salix">S.</tp:taxon-name-part></tp:taxon-name> skvortsovii</italic> (left-hand branch, ♀); <bold>C</bold>. Lectotype of <tp:taxon-name><tp:taxon-name-part taxon-name-part-type="genus" reg="Salix">S.</tp:taxon-name-part> <tp:taxon-name-part taxon-name-part-type="species" reg="wilhelmsiana">wilhelmsiana</tp:taxon-name-part> <tp:taxon-name-part taxon-name-part-type="infraspecific-rank">f.</tp:taxon-name-part> <tp:taxon-name-part taxon-name-part-type="forma" reg="ciliuensis">ciliuensis</tp:taxon-name-part></tp:taxon-name>; <bold>D</bold>. Lectotype of <italic><tp:taxon-name><tp:taxon-name-part taxon-name-part-type="genus" reg="Salix">S.</tp:taxon-name-part> <tp:taxon-name-part taxon-name-part-type="species" reg="yanbianica">yanbianica</tp:taxon-name-part></tp:taxon-name></italic> (photo credit: <bold>A</bold>, <bold>B</bold>, <bold>D</bold> by Zhenfeng Zhan, <bold>C</bold> LZD, available at <ext-link xmlns:xlink="http://www.w3.org/1999/xlink" xlink:href="https://www.cvh.ac.cn/" ext-link-type="uri" xlink:type="simple">https://www.cvh.ac.cn/</ext-link>).</p></caption><graphic xmlns:xlink="http://www.w3.org/1999/xlink" xlink:href="phytokeys-273-137_article-185575__-g005.jpg" id="oo_1597449.jpg" position="float" orientation="portrait" xlink:type="simple"><uri content-type="original_file" xlink:type="simple">https://binary.pensoft.net/fig/1597449</uri></graphic></fig></tp:treatment-sec><ref-list><ref id="B21"><mixed-citation xmlns:xlink="http://www.w3.org/1999/xlink" xlink:type="simple">Jonsell B, Jarvis CE (1994) Lectotypifications of Linnaean names for Flora Nordica, vol. 1 (<tp:taxon-name><tp:taxon-name-part taxon-name-part-type="family">Lycopodiaceae</tp:taxon-name-part></tp:taxon-name>–<tp:taxon-name><tp:taxon-name-part taxon-name-part-type="family">Papaveraceae</tp:taxon-name-part></tp:taxon-name>). Nordic Journal of Botany 14(2): 145–164. <ext-link xlink:href="10.1111/j.1756-1051.1994.tb00581.x" ext-link-type="doi" xlink:type="simple">https://doi.org/10.1111/j.1756-1051.1994.tb00581.x</ext-link></mixed-citation></ref><ref id="B30"><mixed-citation xmlns:xlink="http://www.w3.org/1999/xlink" xlink:type="simple">Skvortsov AK, Chang YL, Chou YL, Wang C (1955) <tp:taxon-name><tp:taxon-name-part taxon-name-part-type="family">Salicaceae</tp:taxon-name-part></tp:taxon-name>. In: Liu SE (Ed.) Illustrated Manual of the Woody Plants of the Northeast Province. Science Press, Beijing, 110–187.</mixed-citation></ref></ref-list></tp:taxon-treatment>
