# Supplementary material for: Taxonomic and nomenclatural notes on Salix (Salicaceae) from northern China
Source: PhytoKeys. 2026 Apr 16;273:137–59. doi: 10.3897/phytokeys.273.185575 (PMC13107138; doi:10.3897/phytokeys.273.185575)
Supplement: XML Treatment for Salix gordejevii [file phytokeys.273.185575-treatment6.xml]

<!DOCTYPE tp:taxon-treatment
  PUBLIC "-//TaxonX//DTD Taxonomic Treatment Publishing DTD v0 20100105//EN" "tax-treatment-NSO.dtd">
<tp:taxon-treatment xmlns:tp="http://www.plazi.org/taxpub"><tp:treatment-meta><kwd-group><label>Taxon classification</label><kwd>
              <named-content content-type="kingdom">Plantae</named-content>
            </kwd><kwd>
              <named-content content-type="order">Aplousobranchia</named-content>
            </kwd><kwd>
              <named-content content-type="family">Polycitoridae</named-content>
            </kwd></kwd-group><mixed-citation publication-type="journal"><person-group><name><surname>Zhan</surname><given-names>Zhenfeng</given-names></name><name><surname>Qu</surname><given-names>Hong</given-names></name><name><surname>Zhang</surname><given-names>Xin</given-names></name><name><surname>Huang</surname><given-names>Zhangjie</given-names></name><name><surname>Zhao</surname><given-names>Changli</given-names></name><name><surname>Wang</surname><given-names>Lei</given-names></name></person-group><article-title>Taxonomic and nomenclatural notes on <italic><tp:taxon-name><tp:taxon-name-part taxon-name-part-type="genus" reg="Salix">Salix</tp:taxon-name-part></tp:taxon-name></italic> (<tp:taxon-name><tp:taxon-name-part taxon-name-part-type="family" reg="Salicaceae">Salicaceae</tp:taxon-name-part></tp:taxon-name>) from northern China</article-title><source>PhytoKeys</source><day>16</day><month>04</month><year>2026</year><volume>273</volume><fpage>137</fpage><lpage>159</lpage><pub-id pub-id-type="doi">10.3897/phytokeys.273.185575</pub-id></mixed-citation></tp:treatment-meta><tp:nomenclature><label>6.</label><tp:taxon-name><object-id xmlns:xlink="http://www.w3.org/1999/xlink" content-type="arpha" xlink:type="simple">937D29EB-A931-53B3-ADBB-A7E5BAB689A0</object-id>
                		<tp:taxon-name-part taxon-name-part-type="genus" reg="Salix">Salix</tp:taxon-name-part> <tp:taxon-name-part taxon-name-part-type="species" reg="gordejevii">gordejevii</tp:taxon-name-part>
                	</tp:taxon-name><tp:taxon-authority>Y.L. Chang &amp; Skvortsov, Ill. Fl. Lign. Pl. N.-E. China: 183, 553. 1955.</tp:taxon-authority><tp:nomenclature-citation-list><tp:nomenclature-citation><tp:taxon-name><tp:taxon-name-part taxon-name-part-type="genus" reg="Salix">Salix</tp:taxon-name-part> <tp:taxon-name-part taxon-name-part-type="species" reg="gordejevii">gordejevii</tp:taxon-name-part></tp:taxon-name><comment> Y.L. Chang &amp; Skvortsov, Ill. Fl. Lign. Pl. N.-E. China: 183, 553. 1955. Type: China, Mongolia Interior, prope Zagan nor, 13 August 1934, <italic>T.P. Gordejev s.n</italic>. (lectotype designated here: IFP barcode 03303041x0098!, ♂) (Fig. <xref ref-type="fig" rid="F1">1D</xref>). Remaining syntypes: China, Mongolia Interior, prope rivulum Khandagai gol, 10 August 1934, <italic>T.P. Gordejev s.n</italic>. (n.v.); ibidem, prope Chailar in arenosis, 5 August 1949, <italic>M. Noda &amp; Y.L. Chang s.n</italic>. (n.v.); Prov. Je-che, Weng-nu-te, prope Chou-ke-tu in arenosis, 15 October 1951, <italic>Wang-Kuan-cheng 239</italic> (n.v.); prov. Liao-ning, Dschang-wu, prope Dschang-gu-tai in arenosis, 4 October 1952, <italic>T.N. Liou 5461</italic> (IFP barcode 03303041x0015!, IFP barcode 03303041x0014!, IFP barcode 03303041x0013!, IFP barcode 03303041x0010!, IFP barcode 03303041x0011!, IFP barcode 03303041x0012!, IFP barcode 03303041z0001!, sterile).</comment></tp:nomenclature-citation><tp:nomenclature-citation><tp:taxon-name><tp:taxon-name-part taxon-name-part-type="genus" reg="Salix"/> <tp:taxon-name-part taxon-name-part-type="species" reg="flavida"/></tp:taxon-name><comment> = <tp:taxon-name><tp:taxon-name-part taxon-name-part-type="genus" reg="Salix">Salix</tp:taxon-name-part> <tp:taxon-name-part taxon-name-part-type="species" reg="flavida">flavida</tp:taxon-name-part></tp:taxon-name> Y.L. Chang &amp; Skvortsov, Ill. Fl. Lign. Pl. N.-E. China: 167, 557. 1955. Type: China, Mongolia Interior, prope Chailar in arenosis, 7 June 1951, <italic>Wang-Schang 489</italic> (lectotype designated here: IFP barcode 03303999z0002!, ♂; isolectotypes: IFP barcode 03303041x0073!, IFP barcode 03303041x0072!, ♂) (Fig. <xref ref-type="fig" rid="F2">2A</xref>). Remaining syntypes: China, Liao-ning, Dschang-wu, prope Dschanggutai in arenosis, 4 October 1952, <italic>T.N. Liou 5463</italic> (syntype, IFP barcode 03303041x0016!, sterile); ibidem, 14 April 1952, <italic>Wang-Schang 2190</italic> (syntypes, IFP barcode 03303041x0053!, IFP barcode 03303041x0049!, IFP barcode 03303041x0050!, IFP barcode 03303041x0051!).</comment></tp:nomenclature-citation></tp:nomenclature-citation-list></tp:nomenclature><tp:treatment-sec sec-type="Note"><title>Note.</title><p>Y.L. Chang and Skvortsov described <italic><tp:taxon-name><tp:taxon-name-part taxon-name-part-type="genus" reg="Salix">S.</tp:taxon-name-part> <tp:taxon-name-part taxon-name-part-type="species" reg="gordejevii">gordejevii</tp:taxon-name-part></tp:taxon-name></italic>, based on specimens collected by T.P. Gordejev near Hulun Lake, Inner Mongolia and by S.E. Liu near Zhanggutai, Liaoning (<xref ref-type="bibr" rid="B30">Skvortsov et al. 1955</xref>). This name is accepted in the current taxonomic system (<ext-link xmlns:xlink="http://www.w3.org/1999/xlink" xlink:href="https://powo.science.kew.org/" ext-link-type="uri" xlink:type="simple">https://powo.science.kew.org/</ext-link>). The protologue states that the stamens of this species are completely fused into a single unit. However, <xref ref-type="bibr" rid="B37">Wang et al. (1984)</xref> pointed out that the species actually possesses two distinct, free stamens. Through microscopic examination of the staminate type material collected by Gordejev near Hulun Lake, Inner Mongolia, deposited at IFP, we confirmed the presence of two separate stamens, indicating that the stamen description in the protologue is erroneous. A comparison of the type specimens of <italic><tp:taxon-name><tp:taxon-name-part taxon-name-part-type="genus" reg="Salix">S.</tp:taxon-name-part> <tp:taxon-name-part taxon-name-part-type="species" reg="flavida">flavida</tp:taxon-name-part></tp:taxon-name></italic> and <italic><tp:taxon-name><tp:taxon-name-part taxon-name-part-type="genus" reg="Salix">S.</tp:taxon-name-part> <tp:taxon-name-part taxon-name-part-type="species" reg="gordejevii">gordejevii</tp:taxon-name-part></tp:taxon-name></italic> reveals no significant morphological differences between them. Therefore, this study follows the current taxonomic view, recognising <italic><tp:taxon-name><tp:taxon-name-part taxon-name-part-type="genus" reg="Salix">S.</tp:taxon-name-part> <tp:taxon-name-part taxon-name-part-type="species" reg="gordejevii">gordejevii</tp:taxon-name-part></tp:taxon-name></italic> and treating <italic><tp:taxon-name><tp:taxon-name-part taxon-name-part-type="genus" reg="Salix">S.</tp:taxon-name-part> <tp:taxon-name-part taxon-name-part-type="species" reg="flavida">flavida</tp:taxon-name-part></tp:taxon-name></italic> as its synonym.</p><fig id="F2" position="float" orientation="portrait"><object-id xmlns:xlink="http://www.w3.org/1999/xlink" content-type="doi" xlink:type="simple">10.3897/phytokeys.273.185575.figure2</object-id><object-id xmlns:xlink="http://www.w3.org/1999/xlink" content-type="arpha" xlink:type="simple">D4743B76-B4F0-5D26-892D-8936514C1FA0</object-id><label>Figure 2.</label><caption><p>Type specimens of <italic><tp:taxon-name><tp:taxon-name-part taxon-name-part-type="genus" reg="Salix">Salix</tp:taxon-name-part></tp:taxon-name></italic>. <bold>A</bold>. Lectotype of <italic><tp:taxon-name><tp:taxon-name-part taxon-name-part-type="genus" reg="Salix">S.</tp:taxon-name-part> <tp:taxon-name-part taxon-name-part-type="species" reg="flavida">flavida</tp:taxon-name-part></tp:taxon-name></italic>; <bold>B</bold>. Lectotype of <italic><tp:taxon-name><tp:taxon-name-part taxon-name-part-type="genus" reg="Salix">S.</tp:taxon-name-part> <tp:taxon-name-part taxon-name-part-type="species" reg="juparica">juparica</tp:taxon-name-part></tp:taxon-name></italic>; <bold>C</bold>. Lectotype of <italic><tp:taxon-name><tp:taxon-name-part taxon-name-part-type="genus" reg="Salix">S.</tp:taxon-name-part> <tp:taxon-name-part taxon-name-part-type="species" reg="tibetica">tibetica</tp:taxon-name-part></tp:taxon-name></italic>; <bold>D</bold>. Lectotype of <tp:taxon-name><tp:taxon-name-part taxon-name-part-type="genus" reg="Salix">Salix</tp:taxon-name-part> <tp:taxon-name-part taxon-name-part-type="species" reg="matsudana">matsudana</tp:taxon-name-part> <tp:taxon-name-part taxon-name-part-type="infraspecific-rank">var.</tp:taxon-name-part> <tp:taxon-name-part taxon-name-part-type="variety" reg="anshanensis">anshanensis</tp:taxon-name-part></tp:taxon-name> (photo credit: <bold>A, D</bold> by Zhenfeng Zhan, <bold>B</bold>, <bold>C</bold> Herbarium of the Arnold Arboretum of Harvard University, available at <ext-link xmlns:xlink="http://www.w3.org/1999/xlink" xlink:href="https://kiki.huh.harvard.edu/databases/" ext-link-type="uri" xlink:type="simple">https://kiki.huh.harvard.edu/databases/</ext-link>).</p></caption><graphic xmlns:xlink="http://www.w3.org/1999/xlink" xlink:href="phytokeys-273-137_article-185575__-g002.jpg" id="oo_1597446.jpg" position="float" orientation="portrait" xlink:type="simple"><uri content-type="original_file" xlink:type="simple">https://binary.pensoft.net/fig/1597446</uri></graphic></fig><p>The protologue of <italic><tp:taxon-name><tp:taxon-name-part taxon-name-part-type="genus" reg="Salix">S.</tp:taxon-name-part> <tp:taxon-name-part taxon-name-part-type="species" reg="gordejevii">gordejevii</tp:taxon-name-part></tp:taxon-name></italic> cited five gatherings: <italic>T.P. Gordejev s.n</italic>. (13 August 1934), <italic>T.P. Gordejev s.n</italic>. (10 August 1934), <italic>M. Noda &amp; Y.L. Chang s.n</italic>., <italic>Wang-Kuan-cheng 239</italic> and <italic>T.N. Liou 5461</italic>, but did not designate a type (only stating that the type specimens were deposited at IFP). Clearly, all these gatherings constitute syntypes. During our examination of specimens at IFP, we located two of these gatherings: <italic>T.P. Gordejev s.n</italic>. (13 August 1934) and <italic>T.N. Liou 5461</italic>. The gathering <italic>T.N. Liou 5461</italic> is represented by seven specimens, all consisting of branches with mature leaves. The gathering <italic>T.P. Gordejev s.n</italic>. (13 August 1934) is represented by a single specimen (IFP03303041x0098), which possesses mature leaves and staminate inflorescences. IFP03303041x0098 bears the complete determination label annotated with “sp. nov.” by Y.L. Chang; and an additional determination label indicates that C.Y. Yang had previously conducted a detailed microscopic examination of its staminate inflorescences, confirming that the stamens are two in number and completely free (the free stamens are a key diagnostic character for this species). Therefore, IFP03303041x0098 is herein designated as the lectotype for <italic><tp:taxon-name><tp:taxon-name-part taxon-name-part-type="genus" reg="Salix">S.</tp:taxon-name-part> <tp:taxon-name-part taxon-name-part-type="species" reg="gordejevii">gordejevii</tp:taxon-name-part></tp:taxon-name></italic>.</p><p>In describing <italic><tp:taxon-name><tp:taxon-name-part taxon-name-part-type="genus" reg="Salix">S.</tp:taxon-name-part> <tp:taxon-name-part taxon-name-part-type="species" reg="flavida">flavida</tp:taxon-name-part></tp:taxon-name></italic>, <xref ref-type="bibr" rid="B30">Skvortsov et al. (1955)</xref> cited <italic>Wang-Schang 489</italic>, <italic>T.N. Liou 5463</italic> &amp; <italic>Wang-Schang 2190</italic>, but did not designate a type (only stating that the type specimens were deposited at IFP). Clearly, <italic>Wang-Schang 489</italic>, <italic>T.N. Liou 5463</italic> and <italic>Wang-Schang 2190</italic> all constitute syntypes. <italic>Wang-Schang 2190</italic> was collected in the early flowering state; its inflorescences were not fully expanded and leaves had not yet emerged; <italic>T.N. Liou 5463</italic> is represented by only one specimen, collected at the end of the vegetative state with lax branches and leaves; <italic>Wang-Schang 489</italic> was collected in the early vegetative stage and is represented by three specimens, amongst which IFP03303999z0002 possesses well-preserved branches, leaves and a remnant staminate inflorescence. Consequently, IFP03303999z0002 is herein designated as the lectotype of <italic><tp:taxon-name><tp:taxon-name-part taxon-name-part-type="genus" reg="Salix">S.</tp:taxon-name-part> <tp:taxon-name-part taxon-name-part-type="species" reg="flavida">flavida</tp:taxon-name-part></tp:taxon-name></italic>.</p></tp:treatment-sec><tp:treatment-sec><!--Section generated to contain objects referenced in tp:taxon-treatment.--><fig id="F1" position="float" orientation="portrait"><object-id xmlns:xlink="http://www.w3.org/1999/xlink" content-type="doi" xlink:type="simple">10.3897/phytokeys.273.185575.figure1</object-id><object-id xmlns:xlink="http://www.w3.org/1999/xlink" content-type="arpha" xlink:type="simple">765CB2C0-EBFD-5233-A816-53403A853DEA</object-id><label>Figure 1.</label><caption><p>Type specimens of <italic><tp:taxon-name><tp:taxon-name-part taxon-name-part-type="genus" reg="Salix">Salix</tp:taxon-name-part></tp:taxon-name></italic>. <bold>A</bold>. Lectotype of <italic><tp:taxon-name><tp:taxon-name-part taxon-name-part-type="genus" reg="Salix">S.</tp:taxon-name-part> <tp:taxon-name-part taxon-name-part-type="species" reg="pingliensis">pingliensis</tp:taxon-name-part></tp:taxon-name></italic>; <bold>B</bold>. Lectotype of <italic><tp:taxon-name><tp:taxon-name-part taxon-name-part-type="genus" reg="Salix">S.</tp:taxon-name-part> <tp:taxon-name-part taxon-name-part-type="species" reg="hsinganica">hsinganica</tp:taxon-name-part></tp:taxon-name></italic>; <bold>C</bold>. Lectotype of <tp:taxon-name><tp:taxon-name-part taxon-name-part-type="genus" reg="Salix">S.</tp:taxon-name-part> <tp:taxon-name-part taxon-name-part-type="species" reg="bikouensis">bikouensis</tp:taxon-name-part> <tp:taxon-name-part taxon-name-part-type="infraspecific-rank">var.</tp:taxon-name-part> <tp:taxon-name-part taxon-name-part-type="variety" reg="villosa">villosa</tp:taxon-name-part></tp:taxon-name>; <bold>D</bold>. Lectotype of <italic><tp:taxon-name><tp:taxon-name-part taxon-name-part-type="genus" reg="Salix">S.</tp:taxon-name-part> <tp:taxon-name-part taxon-name-part-type="species" reg="gordejevii">gordejevii</tp:taxon-name-part></tp:taxon-name></italic> (photo credit: <bold>A</bold> KUN, available at <ext-link xmlns:xlink="http://www.w3.org/1999/xlink" xlink:href="https://www.cvh.ac.cn/" ext-link-type="uri" xlink:type="simple">https://www.cvh.ac.cn/</ext-link>; <bold>B</bold> IFP, available at <ext-link xmlns:xlink="http://www.w3.org/1999/xlink" xlink:href="https://www.cvh.ac.cn/" ext-link-type="uri" xlink:type="simple">https://www.cvh.ac.cn/</ext-link>, <bold>C</bold> by Guangwan Hu, <bold>D</bold> by Zhenfeng Zhan).</p></caption><graphic xmlns:xlink="http://www.w3.org/1999/xlink" xlink:href="phytokeys-273-137_article-185575__-g001.jpg" id="oo_1597445.jpg" position="float" orientation="portrait" xlink:type="simple"><uri content-type="original_file" xlink:type="simple">https://binary.pensoft.net/fig/1597445</uri></graphic></fig></tp:treatment-sec><ref-list><ref id="B30"><mixed-citation xmlns:xlink="http://www.w3.org/1999/xlink" xlink:type="simple">Skvortsov AK, Chang YL, Chou YL, Wang C (1955) <tp:taxon-name><tp:taxon-name-part taxon-name-part-type="family">Salicaceae</tp:taxon-name-part></tp:taxon-name>. In: Liu SE (Ed.) Illustrated Manual of the Woody Plants of the Northeast Province. Science Press, Beijing, 110–187.</mixed-citation></ref><ref id="B37"><mixed-citation xmlns:xlink="http://www.w3.org/1999/xlink" xlink:type="simple">Wang Z, Fang CF, Zhao SD, Chou YL, Dong SL, Yu CY, Yang CY, Chao N (1984) <italic><tp:taxon-name><tp:taxon-name-part taxon-name-part-type="genus">Salix</tp:taxon-name-part></tp:taxon-name></italic>. In: Wang C &amp; Fang CF (Eds) Flora Reipublicae Popularis Sinicae, vol. 20(2). Science Press, Beijing, 81–381.</mixed-citation></ref></ref-list></tp:taxon-treatment>
