# Supplementary material for: Taxonomic and nomenclatural notes on Salix (Salicaceae) from northern China
Source: PhytoKeys. 2026 Apr 16;273:137–59. doi: 10.3897/phytokeys.273.185575 (PMC13107138; doi:10.3897/phytokeys.273.185575)
Supplement: XML Treatment for Salix juparica [file phytokeys.273.185575-treatment7.xml]

<!DOCTYPE tp:taxon-treatment
  PUBLIC "-//TaxonX//DTD Taxonomic Treatment Publishing DTD v0 20100105//EN" "tax-treatment-NSO.dtd">
<tp:taxon-treatment xmlns:tp="http://www.plazi.org/taxpub"><tp:treatment-meta><kwd-group><label>Taxon classification</label><kwd>
              <named-content content-type="kingdom">Plantae</named-content>
            </kwd><kwd>
              <named-content content-type="order">Aplousobranchia</named-content>
            </kwd><kwd>
              <named-content content-type="family">Polycitoridae</named-content>
            </kwd></kwd-group><mixed-citation publication-type="journal"><person-group><name><surname>Zhan</surname><given-names>Zhenfeng</given-names></name><name><surname>Qu</surname><given-names>Hong</given-names></name><name><surname>Zhang</surname><given-names>Xin</given-names></name><name><surname>Huang</surname><given-names>Zhangjie</given-names></name><name><surname>Zhao</surname><given-names>Changli</given-names></name><name><surname>Wang</surname><given-names>Lei</given-names></name></person-group><article-title>Taxonomic and nomenclatural notes on <italic><tp:taxon-name><tp:taxon-name-part taxon-name-part-type="genus" reg="Salix">Salix</tp:taxon-name-part></tp:taxon-name></italic> (<tp:taxon-name><tp:taxon-name-part taxon-name-part-type="family" reg="Salicaceae">Salicaceae</tp:taxon-name-part></tp:taxon-name>) from northern China</article-title><source>PhytoKeys</source><day>16</day><month>04</month><year>2026</year><volume>273</volume><fpage>137</fpage><lpage>159</lpage><pub-id pub-id-type="doi">10.3897/phytokeys.273.185575</pub-id></mixed-citation></tp:treatment-meta><tp:nomenclature><label>7.</label><tp:taxon-name><object-id xmlns:xlink="http://www.w3.org/1999/xlink" content-type="arpha" xlink:type="simple">D698BDE7-886B-50EB-A72E-A5DE2BE1B70A</object-id>
                		<tp:taxon-name-part taxon-name-part-type="genus" reg="Salix">Salix</tp:taxon-name-part> <tp:taxon-name-part taxon-name-part-type="species" reg="juparica">juparica</tp:taxon-name-part>
                	</tp:taxon-name><tp:taxon-authority>Goerz, J. Arnold Arbor. 13(4): 391. 1932.</tp:taxon-authority></tp:nomenclature><tp:treatment-sec sec-type="Type"><title>Type.</title><p>China, Qinghai, Jupar Range, 3150 m alt., June 1926, <italic>J.F. Rock 14303</italic> (lectotype designated here: A barcode 00055836, ♀, digital image examined; isolectotypes: S13-13584, US barcode 00105146, digital image examined) (Fig. <xref ref-type="fig" rid="F2">2B</xref>). Remaining syntypes: China, Qinghai, Jupar valley along streambed, 3150 m alt., June 1926, <italic>J.F. Rock 14283</italic> (A barcode 00055835, S barcode 13-13587, digital image examined); China, Radja and Yellow River, 3150 m alt., 2 June 1926, <italic>J.F. Rock 14085</italic> (A barcode 00055834, S13-13588, US barcode 01269107, digital image examined); ibidem, northern slopes of river valley mountains opposite Radja, 3150 m alt., 27 May 1926, <italic>J.F. Rock 14001</italic> (S13-13586, digital image examined).</p></tp:treatment-sec><tp:treatment-sec sec-type="Note"><title>Note.</title><p><xref ref-type="bibr" rid="B14">Goerz (1932)</xref> described <italic><tp:taxon-name><tp:taxon-name-part taxon-name-part-type="genus" reg="Salix">S.</tp:taxon-name-part> <tp:taxon-name-part taxon-name-part-type="species" reg="juparica">juparica</tp:taxon-name-part></tp:taxon-name></italic>, based on specimens collected from the Jupar Range, Qinghai. This name is accepted in the current taxonomic system (<ext-link xmlns:xlink="http://www.w3.org/1999/xlink" xlink:href="https://powo.science.kew.org/" ext-link-type="uri" xlink:type="simple">https://powo.science.kew.org/</ext-link>). The protologue cited four gatherings: <italic>J.F. Rock 14303</italic>, <italic>J.F. Rock 14283</italic>, <italic>J.F. Rock 14085</italic> and <italic>J.F. Rock 14001</italic>, but did not designate a type. Clearly, all these gatherings constitute syntypes. Syntypes of these four gatherings were located at A, S and US herbaria. Amongst them, A00055836 possesses numerous well-preserved mature leaves and young infructescences; furthermore, the accompanying illustration comprehensively displays the gynoecial morphology of this taxon. Therefore, A00055836 is herein designated as the lectotype of <italic><tp:taxon-name><tp:taxon-name-part taxon-name-part-type="genus" reg="Salix">S.</tp:taxon-name-part> <tp:taxon-name-part taxon-name-part-type="species" reg="juparica">juparica</tp:taxon-name-part></tp:taxon-name></italic>.</p></tp:treatment-sec><tp:treatment-sec><!--Section generated to contain objects referenced in tp:taxon-treatment.--><fig id="F2" position="float" orientation="portrait"><object-id xmlns:xlink="http://www.w3.org/1999/xlink" content-type="doi" xlink:type="simple">10.3897/phytokeys.273.185575.figure2</object-id><object-id xmlns:xlink="http://www.w3.org/1999/xlink" content-type="arpha" xlink:type="simple">D4743B76-B4F0-5D26-892D-8936514C1FA0</object-id><label>Figure 2.</label><caption><p>Type specimens of <italic><tp:taxon-name><tp:taxon-name-part taxon-name-part-type="genus" reg="Salix">Salix</tp:taxon-name-part></tp:taxon-name></italic>. <bold>A</bold>. Lectotype of <italic><tp:taxon-name><tp:taxon-name-part taxon-name-part-type="genus" reg="Salix">S.</tp:taxon-name-part> <tp:taxon-name-part taxon-name-part-type="species" reg="flavida">flavida</tp:taxon-name-part></tp:taxon-name></italic>; <bold>B</bold>. Lectotype of <italic><tp:taxon-name><tp:taxon-name-part taxon-name-part-type="genus" reg="Salix">S.</tp:taxon-name-part> <tp:taxon-name-part taxon-name-part-type="species" reg="juparica">juparica</tp:taxon-name-part></tp:taxon-name></italic>; <bold>C</bold>. Lectotype of <italic><tp:taxon-name><tp:taxon-name-part taxon-name-part-type="genus" reg="Salix">S.</tp:taxon-name-part> <tp:taxon-name-part taxon-name-part-type="species" reg="tibetica">tibetica</tp:taxon-name-part></tp:taxon-name></italic>; <bold>D</bold>. Lectotype of <tp:taxon-name><tp:taxon-name-part taxon-name-part-type="genus" reg="Salix">Salix</tp:taxon-name-part> <tp:taxon-name-part taxon-name-part-type="species" reg="matsudana">matsudana</tp:taxon-name-part> <tp:taxon-name-part taxon-name-part-type="infraspecific-rank">var.</tp:taxon-name-part> <tp:taxon-name-part taxon-name-part-type="variety" reg="anshanensis">anshanensis</tp:taxon-name-part></tp:taxon-name> (photo credit: <bold>A, D</bold> by Zhenfeng Zhan, <bold>B</bold>, <bold>C</bold> Herbarium of the Arnold Arboretum of Harvard University, available at <ext-link xmlns:xlink="http://www.w3.org/1999/xlink" xlink:href="https://kiki.huh.harvard.edu/databases/" ext-link-type="uri" xlink:type="simple">https://kiki.huh.harvard.edu/databases/</ext-link>).</p></caption><graphic xmlns:xlink="http://www.w3.org/1999/xlink" xlink:href="phytokeys-273-137_article-185575__-g002.jpg" id="oo_1597446.jpg" position="float" orientation="portrait" xlink:type="simple"><uri content-type="original_file" xlink:type="simple">https://binary.pensoft.net/fig/1597446</uri></graphic></fig></tp:treatment-sec><ref-list><ref id="B14"><mixed-citation xmlns:xlink="http://www.w3.org/1999/xlink" xlink:type="simple">Goerz R (1932) Enumeration of the Ligneous Plants Collected by J.F. Rock on the Arnold Arboretum Expedition to Northwestern China and Northeastern Tibet, <italic><tp:taxon-name><tp:taxon-name-part taxon-name-part-type="genus">Salix</tp:taxon-name-part></tp:taxon-name></italic> L. Journal of the Arnold Arboretum 13(4): 387–404.</mixed-citation></ref></ref-list></tp:taxon-treatment>
