# Supplementary material for: Taxonomic and nomenclatural notes on Salix (Salicaceae) from northern China
Source: PhytoKeys. 2026 Apr 16;273:137–59. doi: 10.3897/phytokeys.273.185575 (PMC13107138; doi:10.3897/phytokeys.273.185575)
Supplement: XML Treatment for Salix kangensis [file phytokeys.273.185575-treatment9.xml]

<!DOCTYPE tp:taxon-treatment
  PUBLIC "-//TaxonX//DTD Taxonomic Treatment Publishing DTD v0 20100105//EN" "tax-treatment-NSO.dtd">
<tp:taxon-treatment xmlns:tp="http://www.plazi.org/taxpub"><tp:treatment-meta><kwd-group><label>Taxon classification</label><kwd>
              <named-content content-type="kingdom">Plantae</named-content>
            </kwd><kwd>
              <named-content content-type="order">Aplousobranchia</named-content>
            </kwd><kwd>
              <named-content content-type="family">Polycitoridae</named-content>
            </kwd></kwd-group><mixed-citation publication-type="journal"><person-group><name><surname>Zhan</surname><given-names>Zhenfeng</given-names></name><name><surname>Qu</surname><given-names>Hong</given-names></name><name><surname>Zhang</surname><given-names>Xin</given-names></name><name><surname>Huang</surname><given-names>Zhangjie</given-names></name><name><surname>Zhao</surname><given-names>Changli</given-names></name><name><surname>Wang</surname><given-names>Lei</given-names></name></person-group><article-title>Taxonomic and nomenclatural notes on <italic><tp:taxon-name><tp:taxon-name-part taxon-name-part-type="genus" reg="Salix">Salix</tp:taxon-name-part></tp:taxon-name></italic> (<tp:taxon-name><tp:taxon-name-part taxon-name-part-type="family" reg="Salicaceae">Salicaceae</tp:taxon-name-part></tp:taxon-name>) from northern China</article-title><source>PhytoKeys</source><day>16</day><month>04</month><year>2026</year><volume>273</volume><fpage>137</fpage><lpage>159</lpage><pub-id pub-id-type="doi">10.3897/phytokeys.273.185575</pub-id></mixed-citation></tp:treatment-meta><tp:nomenclature><label>9.</label><tp:taxon-name><object-id xmlns:xlink="http://www.w3.org/1999/xlink" content-type="arpha" xlink:type="simple">F37FF579-CEBC-5510-8DF3-BE8AF2D25BC3</object-id>
                		<tp:taxon-name-part taxon-name-part-type="genus" reg="Salix">Salix</tp:taxon-name-part> <tp:taxon-name-part taxon-name-part-type="species" reg="kangensis">kangensis</tp:taxon-name-part>
                	</tp:taxon-name><tp:taxon-authority>Nakai, Bot. Mag. (Tokyo) 30(356): 275. 1916.</tp:taxon-authority><tp:nomenclature-citation-list><tp:nomenclature-citation><tp:taxon-name><tp:taxon-name-part taxon-name-part-type="genus" reg="Salix">Salix</tp:taxon-name-part> <tp:taxon-name-part taxon-name-part-type="species" reg="kangensis">kangensis</tp:taxon-name-part></tp:taxon-name><comment> Nakai, Bot. Mag. (Tokyo) 30(356): 275. 1916. Type: Corea, Phyong-an, Kang-gei, <italic>Mills 301</italic> (TI, not seen).</comment></tp:nomenclature-citation><tp:nomenclature-citation><tp:taxon-name><tp:taxon-name-part taxon-name-part-type="genus" reg="Salix"/> <tp:taxon-name-part taxon-name-part-type="species" reg="skvortzovii"/></tp:taxon-name><comment> = <tp:taxon-name><tp:taxon-name-part taxon-name-part-type="genus" reg="Salix">Salix</tp:taxon-name-part> <tp:taxon-name-part taxon-name-part-type="species" reg="skvortzovii">skvortzovii</tp:taxon-name-part></tp:taxon-name> Y.L. Chang &amp; Y.L. Chou, Woody Pl. Xiao Hinggan Mts.: 86. 1955. Type: China, Heilungkiang, Dailing, 6 May 1953, <italic>Chang Yu Liang 9</italic> (lectotype designated here: NEAU barcode 033003040000003!, left-hand branch, ♀; isolectotypes: NEAU barcode 0009999!, NEAU barcode 0009998!, NEAU barcode 0009997!, NEAU barcode 0009993!, NEAU barcode 0009996!, NEAU barcode 0009992!, NEAU barcode 033003040000001!) (Fig. <xref ref-type="fig" rid="F5">5B</xref>).</comment></tp:nomenclature-citation></tp:nomenclature-citation-list></tp:nomenclature><tp:treatment-sec sec-type="Note"><title>Note.</title><p>POWO treats <italic><tp:taxon-name><tp:taxon-name-part taxon-name-part-type="genus" reg="Salix">S.</tp:taxon-name-part> <tp:taxon-name-part taxon-name-part-type="species" reg="skvortzovii">skvortzovii</tp:taxon-name-part></tp:taxon-name></italic> as a synonym of <italic><tp:taxon-name><tp:taxon-name-part taxon-name-part-type="genus" reg="Salix">S.</tp:taxon-name-part> <tp:taxon-name-part taxon-name-part-type="species" reg="kangensis">kangensis</tp:taxon-name-part></tp:taxon-name></italic>. We conducted a detailed comparison between the type specimen of <italic><tp:taxon-name><tp:taxon-name-part taxon-name-part-type="genus" reg="Salix">S.</tp:taxon-name-part> <tp:taxon-name-part taxon-name-part-type="species" reg="skvortzovii">skvortzovii</tp:taxon-name-part></tp:taxon-name></italic> and the protologue of <italic><tp:taxon-name><tp:taxon-name-part taxon-name-part-type="genus" reg="Salix">S.</tp:taxon-name-part> <tp:taxon-name-part taxon-name-part-type="species" reg="kangensis">kangensis</tp:taxon-name-part></tp:taxon-name></italic> and found no significant differences. Therefore, this study concurs with the taxonomic treatment by POWO.</p><p><xref ref-type="bibr" rid="B7">Chang and Chou (1955)</xref> described <italic><tp:taxon-name><tp:taxon-name-part taxon-name-part-type="genus" reg="Salix">S.</tp:taxon-name-part></tp:taxon-name> skvortsovii</italic>, based on specimens collected from Dailing, Heilongjiang. The protologue designated <italic>Chang Yu Liang 9</italic> as the type and specified its deposition at NEAU. Our investigation located eight specimens of <italic>Chang Yu Liang 9</italic> at NEAU. These eight syntypes are in a comparable state of preservation. Amongst them, only NEAU033003040000003 and NEAU0009999 bear a handwritten determination label annotated with “Typus” by Y.L. Chang. However, the pistillate inflorescences on NEAU033003040000003 are in a superior state of preservation. Furthermore, NEAU033003040000003 consists of a branch with leaves and a pistillate flower branch. This species flowers before leaf expansion and leaves only begin to mature after the fruiting period has concluded. Based on our field observations of populations near Dailing (the type locality), the flowering period occurs from May to June. Therefore, it is impossible to observe fully mature leaves in a population collected on 6 May. Additionally, the leaves on this specimen are thick in texture and several show clear signs of damage, which typically occurs in the later vegetative stage. This indicates that the leafy branch and the pistillate flower branch on this specimen were collected at different times and belong to two separate gatherings. Since the protologue specifies the type collection date as the flowering period (6 May 1953), the left pistillate branch on specimen NEAU033003040000003 is hereby designated as the lectotype of <italic><tp:taxon-name><tp:taxon-name-part taxon-name-part-type="genus" reg="Salix">S.</tp:taxon-name-part></tp:taxon-name> skvortsovii</italic>.</p></tp:treatment-sec><tp:treatment-sec><!--Section generated to contain objects referenced in tp:taxon-treatment.--><fig id="F5" position="float" orientation="portrait"><object-id xmlns:xlink="http://www.w3.org/1999/xlink" content-type="doi" xlink:type="simple">10.3897/phytokeys.273.185575.figure5</object-id><object-id xmlns:xlink="http://www.w3.org/1999/xlink" content-type="arpha" xlink:type="simple">7B392F7F-F46A-5DF9-8752-B4243D7BADE4</object-id><label>Figure 5.</label><caption><p>Type specimens of <italic><tp:taxon-name><tp:taxon-name-part taxon-name-part-type="genus" reg="Salix">Salix</tp:taxon-name-part></tp:taxon-name></italic>. <bold>A</bold>. Lectotype of <tp:taxon-name><tp:taxon-name-part taxon-name-part-type="genus" reg="Salix">S.</tp:taxon-name-part> <tp:taxon-name-part taxon-name-part-type="species" reg="raddeana">raddeana</tp:taxon-name-part> <tp:taxon-name-part taxon-name-part-type="infraspecific-rank">var.</tp:taxon-name-part> <tp:taxon-name-part taxon-name-part-type="variety" reg="subglabra">subglabra</tp:taxon-name-part></tp:taxon-name> (left-hand branch, sterile); <bold>B</bold>. Lectotype of <italic><tp:taxon-name><tp:taxon-name-part taxon-name-part-type="genus" reg="Salix">S.</tp:taxon-name-part></tp:taxon-name> skvortsovii</italic> (left-hand branch, ♀); <bold>C</bold>. Lectotype of <tp:taxon-name><tp:taxon-name-part taxon-name-part-type="genus" reg="Salix">S.</tp:taxon-name-part> <tp:taxon-name-part taxon-name-part-type="species" reg="wilhelmsiana">wilhelmsiana</tp:taxon-name-part> <tp:taxon-name-part taxon-name-part-type="infraspecific-rank">f.</tp:taxon-name-part> <tp:taxon-name-part taxon-name-part-type="forma" reg="ciliuensis">ciliuensis</tp:taxon-name-part></tp:taxon-name>; <bold>D</bold>. Lectotype of <italic><tp:taxon-name><tp:taxon-name-part taxon-name-part-type="genus" reg="Salix">S.</tp:taxon-name-part> <tp:taxon-name-part taxon-name-part-type="species" reg="yanbianica">yanbianica</tp:taxon-name-part></tp:taxon-name></italic> (photo credit: <bold>A</bold>, <bold>B</bold>, <bold>D</bold> by Zhenfeng Zhan, <bold>C</bold> LZD, available at <ext-link xmlns:xlink="http://www.w3.org/1999/xlink" xlink:href="https://www.cvh.ac.cn/" ext-link-type="uri" xlink:type="simple">https://www.cvh.ac.cn/</ext-link>).</p></caption><graphic xmlns:xlink="http://www.w3.org/1999/xlink" xlink:href="phytokeys-273-137_article-185575__-g005.jpg" id="oo_1597449.jpg" position="float" orientation="portrait" xlink:type="simple"><uri content-type="original_file" xlink:type="simple">https://binary.pensoft.net/fig/1597449</uri></graphic></fig></tp:treatment-sec><ref-list><ref id="B7"><mixed-citation xmlns:xlink="http://www.w3.org/1999/xlink" xlink:type="simple">Chang YL, Chou YL (1955) <tp:taxon-name><tp:taxon-name-part taxon-name-part-type="family">Salicaceae</tp:taxon-name-part></tp:taxon-name>. In: Chou YL, Huang LZ, Chang YL, Li QT, Zhao DC (Eds), Woody Plants of the Lesser Khingian Mountains. China Forestry Publishing House, Beijing, 73–91.</mixed-citation></ref></ref-list></tp:taxon-treatment>
