# Supplementary material for: Taxonomic and nomenclatural notes on Salix (Salicaceae) from northern China
Source: PhytoKeys. 2026 Apr 16;273:137–59. doi: 10.3897/phytokeys.273.185575 (PMC13107138; doi:10.3897/phytokeys.273.185575)
Supplement: XML Treatment for Salix matsudana [file phytokeys.273.185575-treatment10.xml]

<!DOCTYPE tp:taxon-treatment
  PUBLIC "-//TaxonX//DTD Taxonomic Treatment Publishing DTD v0 20100105//EN" "tax-treatment-NSO.dtd">
<tp:taxon-treatment xmlns:tp="http://www.plazi.org/taxpub"><tp:treatment-meta><kwd-group><label>Taxon classification</label><kwd>
              <named-content content-type="kingdom">Plantae</named-content>
            </kwd><kwd>
              <named-content content-type="order">Aplousobranchia</named-content>
            </kwd><kwd>
              <named-content content-type="family">Polycitoridae</named-content>
            </kwd></kwd-group><mixed-citation publication-type="journal"><person-group><name><surname>Zhan</surname><given-names>Zhenfeng</given-names></name><name><surname>Qu</surname><given-names>Hong</given-names></name><name><surname>Zhang</surname><given-names>Xin</given-names></name><name><surname>Huang</surname><given-names>Zhangjie</given-names></name><name><surname>Zhao</surname><given-names>Changli</given-names></name><name><surname>Wang</surname><given-names>Lei</given-names></name></person-group><article-title>Taxonomic and nomenclatural notes on <italic><tp:taxon-name><tp:taxon-name-part taxon-name-part-type="genus" reg="Salix">Salix</tp:taxon-name-part></tp:taxon-name></italic> (<tp:taxon-name><tp:taxon-name-part taxon-name-part-type="family" reg="Salicaceae">Salicaceae</tp:taxon-name-part></tp:taxon-name>) from northern China</article-title><source>PhytoKeys</source><day>16</day><month>04</month><year>2026</year><volume>273</volume><fpage>137</fpage><lpage>159</lpage><pub-id pub-id-type="doi">10.3897/phytokeys.273.185575</pub-id></mixed-citation></tp:treatment-meta><tp:nomenclature><label>10.</label><tp:taxon-name><object-id xmlns:xlink="http://www.w3.org/1999/xlink" content-type="arpha" xlink:type="simple">7AD06380-0CE7-5584-950D-F16EADCB0597</object-id>
                		<tp:taxon-name-part taxon-name-part-type="genus" reg="Salix">Salix</tp:taxon-name-part> <tp:taxon-name-part taxon-name-part-type="species" reg="matsudana">matsudana</tp:taxon-name-part>
                	</tp:taxon-name><tp:taxon-authority>Koidz., Bot. Mag. (Tokyo) 29: 312. 1915.</tp:taxon-authority><tp:nomenclature-citation-list><tp:nomenclature-citation><tp:taxon-name><tp:taxon-name-part taxon-name-part-type="genus" reg="Salix">Salix</tp:taxon-name-part> <tp:taxon-name-part taxon-name-part-type="species" reg="matsudana">matsudana</tp:taxon-name-part></tp:taxon-name><comment> Koidz., Bot. Mag. (Tokyo) 29: 312. 1915. Type: China, Kansu, Ranshiu, 17 April 1907, <italic>Z. Umemura 17</italic> (TI barcode 00083740, ♀ &amp; ♂, digital image examined).</comment></tp:nomenclature-citation><tp:nomenclature-citation><tp:taxon-name><tp:taxon-name-part taxon-name-part-type="genus" reg="Salix"/> <tp:taxon-name-part taxon-name-part-type="species" reg="pseudomatsudana"/></tp:taxon-name><comment> = <tp:taxon-name><tp:taxon-name-part taxon-name-part-type="genus" reg="Salix">Salix</tp:taxon-name-part> <tp:taxon-name-part taxon-name-part-type="species" reg="pseudomatsudana">pseudomatsudana</tp:taxon-name-part></tp:taxon-name> Y.L. Chou &amp; Skvortsov, Ill. Fl. Lign. Pl. N.-E. China: 149, 552. 1955, syn. nov. ≡ <tp:taxon-name><tp:taxon-name-part taxon-name-part-type="genus" reg="Salix">Salix</tp:taxon-name-part> <tp:taxon-name-part taxon-name-part-type="species" reg="matsudana">matsudana</tp:taxon-name-part> <tp:taxon-name-part taxon-name-part-type="infraspecific-rank">var.</tp:taxon-name-part> <tp:taxon-name-part taxon-name-part-type="variety" reg="pseudomatsudana">pseudomatsudana</tp:taxon-name-part></tp:taxon-name> (Y.L. Chou &amp; Skvortsov) Y.L. Chou, Fl. Reipubl. Popularis Sin. 20(2): 134. 1984. Type: China, Charbin, 28 May 1952, <italic>B.V. Skvortsov 1089</italic> (lectotype designated here: IFP barcode 03303999z0005!, ♀; isolectotypes: IFP barcode 03303009a0041!, IFP barcode 03303009a0042!, IFP barcode 03303009a0043!) (Fig. <xref ref-type="fig" rid="F3">3A</xref>). Remaining syntype: China, Charbin, <italic>B.V. Skvortsov 1090</italic> (IFP barcode 03303009a0040!, sterile).</comment></tp:nomenclature-citation><tp:nomenclature-citation><tp:taxon-name><tp:taxon-name-part taxon-name-part-type="genus" reg="Salix"/> <tp:taxon-name-part taxon-name-part-type="species" reg="matsudana"/></tp:taxon-name><comment> = <tp:taxon-name><tp:taxon-name-part taxon-name-part-type="genus" reg="Salix">Salix</tp:taxon-name-part> <tp:taxon-name-part taxon-name-part-type="species" reg="matsudana">matsudana</tp:taxon-name-part> <tp:taxon-name-part taxon-name-part-type="infraspecific-rank">var.</tp:taxon-name-part> <tp:taxon-name-part taxon-name-part-type="variety" reg="anshanensis">anshanensis</tp:taxon-name-part></tp:taxon-name> C. Wang &amp; J.Z. Yan, Bull. Bot. Res., Harbin 1(1–2): 176. 1981, syn. nov. Type: China, Liaoning, Anshan Shi, Haicheng, Xihuangdi. <italic>Wang Chan, Fang Cheng-fu, Qin Zhong-shi 2149</italic> (lectotype designated here: IFP barcode 03303009f0006!, ♂; isolectotype: IFP barcode 03303009f0007!, ♂ &amp; sterile) (Fig. <xref ref-type="fig" rid="F2">2D</xref>).</comment></tp:nomenclature-citation></tp:nomenclature-citation-list></tp:nomenclature><tp:treatment-sec sec-type="Note"><title>Note.</title><p>The taxonomic status of <italic><tp:taxon-name><tp:taxon-name-part taxon-name-part-type="genus" reg="Salix">S.</tp:taxon-name-part> <tp:taxon-name-part taxon-name-part-type="species" reg="matsudana">matsudana</tp:taxon-name-part></tp:taxon-name></italic> remains contentious. <xref ref-type="bibr" rid="B37">Wang et al. (1984)</xref>, <xref ref-type="bibr" rid="B13">Fang et al. (1999)</xref> and <xref ref-type="bibr" rid="B27">Ohashi (2001)</xref> recognised this species, while Skvortsov (<xref ref-type="bibr" rid="B31">1968</xref>, <xref ref-type="bibr" rid="B33">1999</xref>) treated it as a synonym of <italic><tp:taxon-name><tp:taxon-name-part taxon-name-part-type="genus" reg="Salix">S.</tp:taxon-name-part> <tp:taxon-name-part taxon-name-part-type="species" reg="babylonica">babylonica</tp:taxon-name-part></tp:taxon-name></italic>. Based on our research, <italic><tp:taxon-name><tp:taxon-name-part taxon-name-part-type="genus" reg="Salix">S.</tp:taxon-name-part> <tp:taxon-name-part taxon-name-part-type="species" reg="matsudana">matsudana</tp:taxon-name-part></tp:taxon-name></italic> and <italic><tp:taxon-name><tp:taxon-name-part taxon-name-part-type="genus" reg="Salix">S.</tp:taxon-name-part> <tp:taxon-name-part taxon-name-part-type="species" reg="babylonica">babylonica</tp:taxon-name-part></tp:taxon-name></italic> are morphologically very similar, with a significant number of intermediate forms between them. The presence or absence of a dorsal nectary in pistillate flowers and whether the branches are distinctly pendulous are insufficient to reliably distinguish these intermediate individuals. However, these two characters can clearly differentiate typical individuals. Our field investigations show that individuals in their natural state generally have non-pendulous branches and pistillate flowers that mostly possess a dorsal nectary, aligning more closely with <italic><tp:taxon-name><tp:taxon-name-part taxon-name-part-type="genus" reg="Salix">S.</tp:taxon-name-part> <tp:taxon-name-part taxon-name-part-type="species" reg="matsudana">matsudana</tp:taxon-name-part></tp:taxon-name></italic>. In contrast, the widely cultivated individuals with distinctly pendulous branches and pistillate flowers usually lacking a dorsal nectary match <italic><tp:taxon-name><tp:taxon-name-part taxon-name-part-type="genus" reg="Salix">S.</tp:taxon-name-part> <tp:taxon-name-part taxon-name-part-type="species" reg="babylonica">babylonica</tp:taxon-name-part></tp:taxon-name></italic>. Accordingly, we hypothesise that <italic><tp:taxon-name><tp:taxon-name-part taxon-name-part-type="genus" reg="Salix">S.</tp:taxon-name-part> <tp:taxon-name-part taxon-name-part-type="species" reg="babylonica">babylonica</tp:taxon-name-part></tp:taxon-name></italic> is actually an ancient cultivar derived from <italic><tp:taxon-name><tp:taxon-name-part taxon-name-part-type="genus" reg="Salix">S.</tp:taxon-name-part> <tp:taxon-name-part taxon-name-part-type="species" reg="matsudana">matsudana</tp:taxon-name-part></tp:taxon-name></italic> and retain both names as holding certain taxonomic value. In light of this ongoing debate, this study adopts the viewpoint of <xref ref-type="bibr" rid="B37">Wang et al. (1984)</xref> and others, accepting <italic><tp:taxon-name><tp:taxon-name-part taxon-name-part-type="genus" reg="Salix">S.</tp:taxon-name-part> <tp:taxon-name-part taxon-name-part-type="species" reg="matsudana">matsudana</tp:taxon-name-part></tp:taxon-name></italic>. POWO treats <italic><tp:taxon-name><tp:taxon-name-part taxon-name-part-type="genus" reg="Salix">S.</tp:taxon-name-part> <tp:taxon-name-part taxon-name-part-type="species" reg="matsudana">matsudana</tp:taxon-name-part></tp:taxon-name></italic>, <tp:taxon-name><tp:taxon-name-part taxon-name-part-type="genus" reg="Salix">Salix</tp:taxon-name-part> <tp:taxon-name-part taxon-name-part-type="species" reg="matsudana">matsudana</tp:taxon-name-part> <tp:taxon-name-part taxon-name-part-type="infraspecific-rank">var.</tp:taxon-name-part> <tp:taxon-name-part taxon-name-part-type="variety" reg="anshanensis">anshanensis</tp:taxon-name-part></tp:taxon-name> and <italic><tp:taxon-name><tp:taxon-name-part taxon-name-part-type="genus" reg="Salix">S.</tp:taxon-name-part> <tp:taxon-name-part taxon-name-part-type="species" reg="pseudomatsudana">pseudomatsudana</tp:taxon-name-part></tp:taxon-name></italic> as synonyms of <italic><tp:taxon-name><tp:taxon-name-part taxon-name-part-type="genus" reg="Salix">S.</tp:taxon-name-part> <tp:taxon-name-part taxon-name-part-type="species" reg="babylonica">babylonica</tp:taxon-name-part></tp:taxon-name></italic>. Based on comparative studies of their protologues and type specimens, <tp:taxon-name><tp:taxon-name-part taxon-name-part-type="genus" reg="Salix">Salix</tp:taxon-name-part> <tp:taxon-name-part taxon-name-part-type="species" reg="matsudana">matsudana</tp:taxon-name-part> <tp:taxon-name-part taxon-name-part-type="infraspecific-rank">var.</tp:taxon-name-part> <tp:taxon-name-part taxon-name-part-type="variety" reg="anshanensis">anshanensis</tp:taxon-name-part></tp:taxon-name> and <italic><tp:taxon-name><tp:taxon-name-part taxon-name-part-type="genus" reg="Salix">S.</tp:taxon-name-part> <tp:taxon-name-part taxon-name-part-type="species" reg="pseudomatsudana">pseudomatsudana</tp:taxon-name-part></tp:taxon-name></italic> are consistent with the overall morphological characteristics of <italic><tp:taxon-name><tp:taxon-name-part taxon-name-part-type="genus" reg="Salix">S.</tp:taxon-name-part> <tp:taxon-name-part taxon-name-part-type="species" reg="matsudana">matsudana</tp:taxon-name-part></tp:taxon-name></italic>. Since this study recognises <italic><tp:taxon-name><tp:taxon-name-part taxon-name-part-type="genus" reg="Salix">S.</tp:taxon-name-part> <tp:taxon-name-part taxon-name-part-type="species" reg="matsudana">matsudana</tp:taxon-name-part></tp:taxon-name></italic>, we here treat <tp:taxon-name><tp:taxon-name-part taxon-name-part-type="genus" reg="Salix">Salix</tp:taxon-name-part> <tp:taxon-name-part taxon-name-part-type="species" reg="matsudana">matsudana</tp:taxon-name-part> <tp:taxon-name-part taxon-name-part-type="infraspecific-rank">var.</tp:taxon-name-part> <tp:taxon-name-part taxon-name-part-type="variety" reg="anshanensis">anshanensis</tp:taxon-name-part></tp:taxon-name> and <italic><tp:taxon-name><tp:taxon-name-part taxon-name-part-type="genus" reg="Salix">S.</tp:taxon-name-part> <tp:taxon-name-part taxon-name-part-type="species" reg="pseudomatsudana">pseudomatsudana</tp:taxon-name-part></tp:taxon-name></italic> as synonyms of <italic><tp:taxon-name><tp:taxon-name-part taxon-name-part-type="genus" reg="Salix">S.</tp:taxon-name-part> <tp:taxon-name-part taxon-name-part-type="species" reg="matsudana">matsudana</tp:taxon-name-part></tp:taxon-name></italic>.</p><fig id="F3" position="float" orientation="portrait"><object-id xmlns:xlink="http://www.w3.org/1999/xlink" content-type="doi" xlink:type="simple">10.3897/phytokeys.273.185575.figure3</object-id><object-id xmlns:xlink="http://www.w3.org/1999/xlink" content-type="arpha" xlink:type="simple">1C6847EB-0AE2-5CB8-93D4-CA94FC6A4D8C</object-id><label>Figure 3.</label><caption><p>Type specimens of <italic><tp:taxon-name><tp:taxon-name-part taxon-name-part-type="genus" reg="Salix">Salix</tp:taxon-name-part></tp:taxon-name></italic>. <bold>A</bold>. Lectotype of <italic><tp:taxon-name><tp:taxon-name-part taxon-name-part-type="genus" reg="Salix">S.</tp:taxon-name-part> <tp:taxon-name-part taxon-name-part-type="species" reg="pseudomatsudana">pseudomatsudana</tp:taxon-name-part></tp:taxon-name></italic>; <bold>B</bold>. Lectotype of <italic><tp:taxon-name><tp:taxon-name-part taxon-name-part-type="genus" reg="Salix">S.</tp:taxon-name-part> <tp:taxon-name-part taxon-name-part-type="species" reg="sungkianica">sungkianica</tp:taxon-name-part></tp:taxon-name></italic>; <bold>C</bold>. Lectotype of <italic><tp:taxon-name><tp:taxon-name-part taxon-name-part-type="genus" reg="Salix">S.</tp:taxon-name-part> <tp:taxon-name-part taxon-name-part-type="species" reg="neomyrtillacea">neomyrtillacea</tp:taxon-name-part></tp:taxon-name></italic>; <bold>D</bold>. Lectotype of <italic><tp:taxon-name><tp:taxon-name-part taxon-name-part-type="genus" reg="Salix">S.</tp:taxon-name-part> <tp:taxon-name-part taxon-name-part-type="species" reg="tschanbaischanica">tschanbaischanica</tp:taxon-name-part></tp:taxon-name></italic> (photo credit: <bold>A</bold>, <bold>B</bold>, <bold>D</bold> by Zhenfeng Zhan, <bold>C</bold> HNWP, available at <ext-link xmlns:xlink="http://www.w3.org/1999/xlink" xlink:href="https://www.cvh.ac.cn/" ext-link-type="uri" xlink:type="simple">https://www.cvh.ac.cn/</ext-link>).</p></caption><graphic xmlns:xlink="http://www.w3.org/1999/xlink" xlink:href="phytokeys-273-137_article-185575__-g003.jpg" id="oo_1597447.jpg" position="float" orientation="portrait" xlink:type="simple"><uri content-type="original_file" xlink:type="simple">https://binary.pensoft.net/fig/1597447</uri></graphic></fig><p>The protologue of <tp:taxon-name><tp:taxon-name-part taxon-name-part-type="genus" reg="Salix">Salix</tp:taxon-name-part> <tp:taxon-name-part taxon-name-part-type="species" reg="matsudana">matsudana</tp:taxon-name-part> <tp:taxon-name-part taxon-name-part-type="infraspecific-rank">var.</tp:taxon-name-part> <tp:taxon-name-part taxon-name-part-type="variety" reg="anshanensis">anshanensis</tp:taxon-name-part></tp:taxon-name> designated <italic>Wang Chan, Fang Cheng-fu, Qin Zhong-shi 2149</italic> (♂) as the type and specified that the type specimen was deposited at IFP. Our investigation located two specimens matching this designation: IFP03303009f0007 and IFP03303009f0006. Both specimens bear complete identification labels by C.F. Fang (IFP03303009f0007 has a handwritten label and IFP03303009f0006 has a printed label), but neither is explicitly marked as the type. Therefore, based on the available information, we cannot identify either specimen as the holotype; they effectively constitute syntypes. Since <xref ref-type="bibr" rid="B39">Yan et al. (1981)</xref> specified male material as the type, the lectotype should be selected from staminate branches. IFP03303009f0006 contains two well-preserved staminate branches, whereas the staminate branches on IFP03303009f0007 are poorly preserved. Consequently, IFP03303009f0006 is herein designated as the lectotype of <tp:taxon-name><tp:taxon-name-part taxon-name-part-type="genus" reg="Salix">Salix</tp:taxon-name-part> <tp:taxon-name-part taxon-name-part-type="species" reg="matsudana">matsudana</tp:taxon-name-part> <tp:taxon-name-part taxon-name-part-type="infraspecific-rank">var.</tp:taxon-name-part> <tp:taxon-name-part taxon-name-part-type="variety" reg="anshanensis">anshanensis</tp:taxon-name-part></tp:taxon-name>.</p><p>The protologue of <italic><tp:taxon-name><tp:taxon-name-part taxon-name-part-type="genus" reg="Salix">S.</tp:taxon-name-part> <tp:taxon-name-part taxon-name-part-type="species" reg="pseudomatsudana">pseudomatsudana</tp:taxon-name-part></tp:taxon-name></italic> cited two gatherings: <italic>B.V. Skvortsov 1089</italic> and <italic>B.V. Skvortsov 1090</italic>, but did not designate a type (only stating that the type specimens were deposited at IFP). Our investigation located five specimens matching the designation: IFP03303999z0005, IFP03303009a0041, IFP03303009a0042, IFP03303009a0043 and IFP03303009a0040, all of which constitute syntypes. Amongst these, only IFP03303999z0005 possesses both infructescences and well-developed leaves and bears a handwritten determination label annotated with “sp. nov.” by Skvortsov. Consequently, IFP03303999z0005 is hereby designated as the lectotype of <italic><tp:taxon-name><tp:taxon-name-part taxon-name-part-type="genus" reg="Salix">S.</tp:taxon-name-part> <tp:taxon-name-part taxon-name-part-type="species" reg="pseudomatsudana">pseudomatsudana</tp:taxon-name-part></tp:taxon-name></italic>.</p></tp:treatment-sec><tp:treatment-sec><!--Section generated to contain objects referenced in tp:taxon-treatment.--><fig id="F2" position="float" orientation="portrait"><object-id xmlns:xlink="http://www.w3.org/1999/xlink" content-type="doi" xlink:type="simple">10.3897/phytokeys.273.185575.figure2</object-id><object-id xmlns:xlink="http://www.w3.org/1999/xlink" content-type="arpha" xlink:type="simple">D4743B76-B4F0-5D26-892D-8936514C1FA0</object-id><label>Figure 2.</label><caption><p>Type specimens of <italic><tp:taxon-name><tp:taxon-name-part taxon-name-part-type="genus" reg="Salix">Salix</tp:taxon-name-part></tp:taxon-name></italic>. <bold>A</bold>. Lectotype of <italic><tp:taxon-name><tp:taxon-name-part taxon-name-part-type="genus" reg="Salix">S.</tp:taxon-name-part> <tp:taxon-name-part taxon-name-part-type="species" reg="flavida">flavida</tp:taxon-name-part></tp:taxon-name></italic>; <bold>B</bold>. Lectotype of <italic><tp:taxon-name><tp:taxon-name-part taxon-name-part-type="genus" reg="Salix">S.</tp:taxon-name-part> <tp:taxon-name-part taxon-name-part-type="species" reg="juparica">juparica</tp:taxon-name-part></tp:taxon-name></italic>; <bold>C</bold>. Lectotype of <italic><tp:taxon-name><tp:taxon-name-part taxon-name-part-type="genus" reg="Salix">S.</tp:taxon-name-part> <tp:taxon-name-part taxon-name-part-type="species" reg="tibetica">tibetica</tp:taxon-name-part></tp:taxon-name></italic>; <bold>D</bold>. Lectotype of <tp:taxon-name><tp:taxon-name-part taxon-name-part-type="genus" reg="Salix">Salix</tp:taxon-name-part> <tp:taxon-name-part taxon-name-part-type="species" reg="matsudana">matsudana</tp:taxon-name-part> <tp:taxon-name-part taxon-name-part-type="infraspecific-rank">var.</tp:taxon-name-part> <tp:taxon-name-part taxon-name-part-type="variety" reg="anshanensis">anshanensis</tp:taxon-name-part></tp:taxon-name> (photo credit: <bold>A, D</bold> by Zhenfeng Zhan, <bold>B</bold>, <bold>C</bold> Herbarium of the Arnold Arboretum of Harvard University, available at <ext-link xmlns:xlink="http://www.w3.org/1999/xlink" xlink:href="https://kiki.huh.harvard.edu/databases/" ext-link-type="uri" xlink:type="simple">https://kiki.huh.harvard.edu/databases/</ext-link>).</p></caption><graphic xmlns:xlink="http://www.w3.org/1999/xlink" xlink:href="phytokeys-273-137_article-185575__-g002.jpg" id="oo_1597446.jpg" position="float" orientation="portrait" xlink:type="simple"><uri content-type="original_file" xlink:type="simple">https://binary.pensoft.net/fig/1597446</uri></graphic></fig></tp:treatment-sec><ref-list><ref id="B37"><mixed-citation xmlns:xlink="http://www.w3.org/1999/xlink" xlink:type="simple">Wang Z, Fang CF, Zhao SD, Chou YL, Dong SL, Yu CY, Yang CY, Chao N (1984) <italic><tp:taxon-name><tp:taxon-name-part taxon-name-part-type="genus">Salix</tp:taxon-name-part></tp:taxon-name></italic>. In: Wang C &amp; Fang CF (Eds) Flora Reipublicae Popularis Sinicae, vol. 20(2). Science Press, Beijing, 81–381.</mixed-citation></ref><ref id="B13"><mixed-citation xmlns:xlink="http://www.w3.org/1999/xlink" xlink:type="simple">Fang CF, Zhao SD, Skvortsov AK (1999) <tp:taxon-name><tp:taxon-name-part taxon-name-part-type="family">Salicaceae</tp:taxon-name-part></tp:taxon-name>, <italic><tp:taxon-name><tp:taxon-name-part taxon-name-part-type="genus">Salix</tp:taxon-name-part></tp:taxon-name></italic>. In: Wu ZY &amp; Raven PH (Eds) Flora of China, vol. 4. Science Press, Beijing &amp; Missouri Botanical Garden, St. Louis, 162–274.</mixed-citation></ref><ref id="B27"><mixed-citation xmlns:xlink="http://www.w3.org/1999/xlink" xlink:type="simple">Ohashi H (2001) <tp:taxon-name><tp:taxon-name-part taxon-name-part-type="family">Salicaceae</tp:taxon-name-part></tp:taxon-name> of Japan. Science Reports of the Tohoku Imperial University, series 4, Biology 40(4): 269–396.</mixed-citation></ref><ref id="B31"><mixed-citation xmlns:xlink="http://www.w3.org/1999/xlink" xlink:type="simple">Skvortsov AK (1968) Willows of the USSR. A taxonomic and geographic revision. Nauka, Moscow.</mixed-citation></ref><ref id="B33"><mixed-citation xmlns:xlink="http://www.w3.org/1999/xlink" xlink:type="simple">Skvortsov AK (1999) Willows of Russia and adjacent countries. Taxonomical and geographical revision. Faculty of Mathematics and Natural Sciences Report Series, No. 39. University of Joensuu Press, Joensuu, 1–307.</mixed-citation></ref><ref id="B39"><mixed-citation xmlns:xlink="http://www.w3.org/1999/xlink" xlink:type="simple">Yan JZ, Fang CF, Qin ZS (1981) A new variety of <italic><tp:taxon-name><tp:taxon-name-part taxon-name-part-type="genus">Salix</tp:taxon-name-part></tp:taxon-name></italic>. Bulletin of botanical research 1(2): 175–178.</mixed-citation></ref></ref-list></tp:taxon-treatment>
