# Supplementary material for: Taxonomic and nomenclatural notes on Salix (Salicaceae) from northern China
Source: PhytoKeys. 2026 Apr 16;273:137–59. doi: 10.3897/phytokeys.273.185575 (PMC13107138; doi:10.3897/phytokeys.273.185575)
Supplement: XML Treatment for Salix miyabeana [file phytokeys.273.185575-treatment11.xml]

<!DOCTYPE tp:taxon-treatment
  PUBLIC "-//TaxonX//DTD Taxonomic Treatment Publishing DTD v0 20100105//EN" "tax-treatment-NSO.dtd">
<tp:taxon-treatment xmlns:tp="http://www.plazi.org/taxpub"><tp:treatment-meta><kwd-group><label>Taxon classification</label><kwd>
              <named-content content-type="kingdom">Plantae</named-content>
            </kwd><kwd>
              <named-content content-type="order">Aplousobranchia</named-content>
            </kwd><kwd>
              <named-content content-type="family">Polycitoridae</named-content>
            </kwd></kwd-group><mixed-citation publication-type="journal"><person-group><name><surname>Zhan</surname><given-names>Zhenfeng</given-names></name><name><surname>Qu</surname><given-names>Hong</given-names></name><name><surname>Zhang</surname><given-names>Xin</given-names></name><name><surname>Huang</surname><given-names>Zhangjie</given-names></name><name><surname>Zhao</surname><given-names>Changli</given-names></name><name><surname>Wang</surname><given-names>Lei</given-names></name></person-group><article-title>Taxonomic and nomenclatural notes on <italic><tp:taxon-name><tp:taxon-name-part taxon-name-part-type="genus" reg="Salix">Salix</tp:taxon-name-part></tp:taxon-name></italic> (<tp:taxon-name><tp:taxon-name-part taxon-name-part-type="family" reg="Salicaceae">Salicaceae</tp:taxon-name-part></tp:taxon-name>) from northern China</article-title><source>PhytoKeys</source><day>16</day><month>04</month><year>2026</year><volume>273</volume><fpage>137</fpage><lpage>159</lpage><pub-id pub-id-type="doi">10.3897/phytokeys.273.185575</pub-id></mixed-citation></tp:treatment-meta><tp:nomenclature><label>11.</label><tp:taxon-name><object-id xmlns:xlink="http://www.w3.org/1999/xlink" content-type="arpha" xlink:type="simple">50064816-84A6-519B-A081-310C7B45EF86</object-id>
                		<tp:taxon-name-part taxon-name-part-type="genus" reg="Salix">Salix</tp:taxon-name-part> <tp:taxon-name-part taxon-name-part-type="species" reg="miyabeana">miyabeana</tp:taxon-name-part>
                	</tp:taxon-name><tp:taxon-authority>Seemen, Bot. Jahrb. Syst. 21(4): 50. 1896.</tp:taxon-authority><tp:nomenclature-citation-list><tp:nomenclature-citation><tp:taxon-name><tp:taxon-name-part taxon-name-part-type="genus" reg="Salix">Salix</tp:taxon-name-part> <tp:taxon-name-part taxon-name-part-type="species" reg="miyabeana">miyabeana</tp:taxon-name-part></tp:taxon-name><comment> Seemen, Bot. Jahrb. Syst. 21(4): 50. 1896. Type: Japan, Sapporo, prov. Ishikari; April, May, October 1891, <italic>Y. Tokubuchi s.n</italic>. (SAP, not seen; B, ♀ and sterile, photo examined: <xref ref-type="bibr" rid="B17">Hao (1936</xref>: fig. 86)).</comment></tp:nomenclature-citation><tp:nomenclature-citation><tp:taxon-name><tp:taxon-name-part taxon-name-part-type="genus" reg="Salix"/> <tp:taxon-name-part taxon-name-part-type="species" reg="sungkianica"/></tp:taxon-name><comment> = <tp:taxon-name><tp:taxon-name-part taxon-name-part-type="genus" reg="Salix">Salix</tp:taxon-name-part> <tp:taxon-name-part taxon-name-part-type="species" reg="sungkianica">sungkianica</tp:taxon-name-part></tp:taxon-name> Y.L. Chou &amp; Skvortsov, Ill. Fl. Lign. Pl. N.-E. China: 181, 552. 1955. Type: China, Heilungkiang, Charbin, prope rivulum Madiagou, 7 May 1951, <italic>Wang-Wei &amp; Wang-Schang 178</italic> (lectotype designated here: IFP barcode 03303031z0002, ♀; isolectotypes: IFP barcode 03303031x0087!, IFP barcode 03303031x0088!, IFP barcode 03303031x0089!, IFP barcode 03303031x0090!, IFP barcode 03303031x0091!, IFP barcode 03303031x0092!, IFP barcode 03303031x0093!, IFP barcode 03303031x0094!) (Fig. <xref ref-type="fig" rid="F3">3B</xref>). Remaining syntypes: China, Heilungkiang, Charbin, prope rivulum Madiagou, <italic>Wang-Wei &amp; Wang-Schang 186</italic> (IFP barcode 03303031z0001!, IFP barcode 03303031x0112!, IFP barcode 03303031x0113!, IFP barcode 03303031x0115!, IFP barcode 03303031x0116!, IFP barcode 03303031x0117!, ♂); ibidem, <italic>Wang-Wei &amp; Wang-Schang 188</italic> (IFP barcode 03303031x0121!, IFP barcode 03303031x0122!, IFP barcode 03303031x0123!, IFP barcode 03303031x0124!, IFP barcode 03303031x0125!, IFP barcode 03303031x0126!, IFP barcode 03303031x0127!, IFP barcode 03303031x0128!, IFP barcode 03303031x0129!, ♂); ibidem, 21 August 1952, <italic>Wang-Wei &amp; Wang-Schang 230</italic> (IFP barcode 03303033x0260!, IFP barcode 03303033x0261!, IFP barcode 03303033x0262!, sterile); ibidem, <italic>Wang-Wei &amp; Wang-Schang 2234</italic> (IFP barcode 03303031x0014!, ♀).</comment></tp:nomenclature-citation></tp:nomenclature-citation-list></tp:nomenclature><tp:treatment-sec sec-type="Note"><title>Note.</title><p>This species exhibits a very wide distribution range and considerable morphological variation, particularly in leaf shape, presence or absence of stipules, length of inflorescences and infructescences and style length, which has led to taxonomic confusion and controversy. Skvortsov (<xref ref-type="bibr" rid="B31">1968</xref>, <xref ref-type="bibr" rid="B33">1999</xref>) conducted a comprehensive study of the relevant names and ultimately accepted <italic><tp:taxon-name><tp:taxon-name-part taxon-name-part-type="genus" reg="Salix">Salix</tp:taxon-name-part> <tp:taxon-name-part taxon-name-part-type="species" reg="miyabeana">miyabeana</tp:taxon-name-part></tp:taxon-name></italic> Seemen as the correct name for this taxonomically problematic group. Based on our examination of original materials and numerous herbarium specimens, we consider that the morphological characteristics of <italic><tp:taxon-name><tp:taxon-name-part taxon-name-part-type="genus" reg="Salix">S.</tp:taxon-name-part> <tp:taxon-name-part taxon-name-part-type="species" reg="sungkianica">sungkianica</tp:taxon-name-part></tp:taxon-name></italic> fall entirely within the range of variation of <italic><tp:taxon-name><tp:taxon-name-part taxon-name-part-type="genus" reg="Salix">S.</tp:taxon-name-part> <tp:taxon-name-part taxon-name-part-type="species" reg="miyabeana">miyabeana</tp:taxon-name-part></tp:taxon-name></italic>, indicating that they represent the same species. Therefore, we agree with Skvortsov (<xref ref-type="bibr" rid="B31">1968</xref>, <xref ref-type="bibr" rid="B33">1999</xref>) in treating <italic><tp:taxon-name><tp:taxon-name-part taxon-name-part-type="genus" reg="Salix">S.</tp:taxon-name-part> <tp:taxon-name-part taxon-name-part-type="species" reg="sungkianica">sungkianica</tp:taxon-name-part></tp:taxon-name></italic> as a synonym of <italic><tp:taxon-name><tp:taxon-name-part taxon-name-part-type="genus" reg="Salix">S.</tp:taxon-name-part> <tp:taxon-name-part taxon-name-part-type="species" reg="miyabeana">miyabeana</tp:taxon-name-part></tp:taxon-name></italic>, while opposing POWO’s treatment of <italic><tp:taxon-name><tp:taxon-name-part taxon-name-part-type="genus" reg="Salix">S.</tp:taxon-name-part> <tp:taxon-name-part taxon-name-part-type="species" reg="sungkianica">sungkianica</tp:taxon-name-part></tp:taxon-name></italic> as an accepted name.</p><p>The protologue of <italic><tp:taxon-name><tp:taxon-name-part taxon-name-part-type="genus" reg="Salix">S.</tp:taxon-name-part> <tp:taxon-name-part taxon-name-part-type="species" reg="sungkianica">sungkianica</tp:taxon-name-part></tp:taxon-name></italic> cited five gatherings: <italic>Wang-Wei &amp; Wang-Schang 178</italic>, <italic>Wang-Wei &amp; Wang-Schang 186</italic>, <italic>Wang-Wei &amp; Wang-Schang 188</italic>, <italic>Wang-Wei &amp; Wang-Schang 230</italic> and <italic>Wang-Wei &amp; Wang-Schang 2234</italic>, but did not specify a type (only stating that the type specimens were deposited at IFP). We located 28 specimens at IFP matching this designation, which constitute syntypes. The species was primarily described, based on the morphology of pistillate flowers; therefore, the lectotype is to be preferably selected from the female syntypes (<italic>Wang-Wei &amp; Wang-Schang 178</italic> and <italic>Wang-Wei &amp; Wang-Schang 2234</italic>). IFP03303031z0002 is in excellent condition, possessing numerous fully developed pistillate inflorescences and young leaves and bears a handwritten determination label by Skvortsov. Consequently, IFP03303031z0002 is herein designated as the lectotype for <italic><tp:taxon-name><tp:taxon-name-part taxon-name-part-type="genus" reg="Salix">S.</tp:taxon-name-part> <tp:taxon-name-part taxon-name-part-type="species" reg="sungkianica">sungkianica</tp:taxon-name-part></tp:taxon-name></italic>.</p></tp:treatment-sec><tp:treatment-sec><!--Section generated to contain objects referenced in tp:taxon-treatment.--><fig id="F3" position="float" orientation="portrait"><object-id xmlns:xlink="http://www.w3.org/1999/xlink" content-type="doi" xlink:type="simple">10.3897/phytokeys.273.185575.figure3</object-id><object-id xmlns:xlink="http://www.w3.org/1999/xlink" content-type="arpha" xlink:type="simple">1C6847EB-0AE2-5CB8-93D4-CA94FC6A4D8C</object-id><label>Figure 3.</label><caption><p>Type specimens of <italic><tp:taxon-name><tp:taxon-name-part taxon-name-part-type="genus" reg="Salix">Salix</tp:taxon-name-part></tp:taxon-name></italic>. <bold>A</bold>. Lectotype of <italic><tp:taxon-name><tp:taxon-name-part taxon-name-part-type="genus" reg="Salix">S.</tp:taxon-name-part> <tp:taxon-name-part taxon-name-part-type="species" reg="pseudomatsudana">pseudomatsudana</tp:taxon-name-part></tp:taxon-name></italic>; <bold>B</bold>. Lectotype of <italic><tp:taxon-name><tp:taxon-name-part taxon-name-part-type="genus" reg="Salix">S.</tp:taxon-name-part> <tp:taxon-name-part taxon-name-part-type="species" reg="sungkianica">sungkianica</tp:taxon-name-part></tp:taxon-name></italic>; <bold>C</bold>. Lectotype of <italic><tp:taxon-name><tp:taxon-name-part taxon-name-part-type="genus" reg="Salix">S.</tp:taxon-name-part> <tp:taxon-name-part taxon-name-part-type="species" reg="neomyrtillacea">neomyrtillacea</tp:taxon-name-part></tp:taxon-name></italic>; <bold>D</bold>. Lectotype of <italic><tp:taxon-name><tp:taxon-name-part taxon-name-part-type="genus" reg="Salix">S.</tp:taxon-name-part> <tp:taxon-name-part taxon-name-part-type="species" reg="tschanbaischanica">tschanbaischanica</tp:taxon-name-part></tp:taxon-name></italic> (photo credit: <bold>A</bold>, <bold>B</bold>, <bold>D</bold> by Zhenfeng Zhan, <bold>C</bold> HNWP, available at <ext-link xmlns:xlink="http://www.w3.org/1999/xlink" xlink:href="https://www.cvh.ac.cn/" ext-link-type="uri" xlink:type="simple">https://www.cvh.ac.cn/</ext-link>).</p></caption><graphic xmlns:xlink="http://www.w3.org/1999/xlink" xlink:href="phytokeys-273-137_article-185575__-g003.jpg" id="oo_1597447.jpg" position="float" orientation="portrait" xlink:type="simple"><uri content-type="original_file" xlink:type="simple">https://binary.pensoft.net/fig/1597447</uri></graphic></fig></tp:treatment-sec><ref-list><ref id="B17"><mixed-citation xmlns:xlink="http://www.w3.org/1999/xlink" xlink:type="simple">Hao KS (1936) Synopsis of Chinese <italic><tp:taxon-name><tp:taxon-name-part taxon-name-part-type="genus">Salix</tp:taxon-name-part></tp:taxon-name></italic>. Repertorium Specierum Novarum Regni Vegetabilis, Beihefte 93: 1–123.</mixed-citation></ref><ref id="B31"><mixed-citation xmlns:xlink="http://www.w3.org/1999/xlink" xlink:type="simple">Skvortsov AK (1968) Willows of the USSR. A taxonomic and geographic revision. Nauka, Moscow.</mixed-citation></ref><ref id="B33"><mixed-citation xmlns:xlink="http://www.w3.org/1999/xlink" xlink:type="simple">Skvortsov AK (1999) Willows of Russia and adjacent countries. Taxonomical and geographical revision. Faculty of Mathematics and Natural Sciences Report Series, No. 39. University of Joensuu Press, Joensuu, 1–307.</mixed-citation></ref></ref-list></tp:taxon-treatment>
