# Supplementary material for: Taxonomic and nomenclatural notes on Salix (Salicaceae) from northern China
Source: PhytoKeys. 2026 Apr 16;273:137–59. doi: 10.3897/phytokeys.273.185575 (PMC13107138; doi:10.3897/phytokeys.273.185575)
Supplement: XML Treatment for Salix myrtillacea [file phytokeys.273.185575-treatment12.xml]

<!DOCTYPE tp:taxon-treatment
  PUBLIC "-//TaxonX//DTD Taxonomic Treatment Publishing DTD v0 20100105//EN" "tax-treatment-NSO.dtd">
<tp:taxon-treatment xmlns:tp="http://www.plazi.org/taxpub"><tp:treatment-meta><kwd-group><label>Taxon classification</label><kwd>
              <named-content content-type="kingdom">Plantae</named-content>
            </kwd><kwd>
              <named-content content-type="order">Aplousobranchia</named-content>
            </kwd><kwd>
              <named-content content-type="family">Polycitoridae</named-content>
            </kwd></kwd-group><mixed-citation publication-type="journal"><person-group><name><surname>Zhan</surname><given-names>Zhenfeng</given-names></name><name><surname>Qu</surname><given-names>Hong</given-names></name><name><surname>Zhang</surname><given-names>Xin</given-names></name><name><surname>Huang</surname><given-names>Zhangjie</given-names></name><name><surname>Zhao</surname><given-names>Changli</given-names></name><name><surname>Wang</surname><given-names>Lei</given-names></name></person-group><article-title>Taxonomic and nomenclatural notes on <italic><tp:taxon-name><tp:taxon-name-part taxon-name-part-type="genus" reg="Salix">Salix</tp:taxon-name-part></tp:taxon-name></italic> (<tp:taxon-name><tp:taxon-name-part taxon-name-part-type="family" reg="Salicaceae">Salicaceae</tp:taxon-name-part></tp:taxon-name>) from northern China</article-title><source>PhytoKeys</source><day>16</day><month>04</month><year>2026</year><volume>273</volume><fpage>137</fpage><lpage>159</lpage><pub-id pub-id-type="doi">10.3897/phytokeys.273.185575</pub-id></mixed-citation></tp:treatment-meta><tp:nomenclature><label>12.</label><tp:taxon-name><object-id xmlns:xlink="http://www.w3.org/1999/xlink" content-type="arpha" xlink:type="simple">C3738A95-CACA-586F-9F92-016360658DBB</object-id>
                		<tp:taxon-name-part taxon-name-part-type="genus" reg="Salix">Salix</tp:taxon-name-part> <tp:taxon-name-part taxon-name-part-type="species" reg="myrtillacea">myrtillacea</tp:taxon-name-part>
                	</tp:taxon-name><tp:taxon-authority>Andersson, J. Linn. Soc., Bot. 4: 51. 1860.</tp:taxon-authority><tp:nomenclature-citation-list><tp:nomenclature-citation><tp:taxon-name><tp:taxon-name-part taxon-name-part-type="genus" reg="Salix">Salix</tp:taxon-name-part> <tp:taxon-name-part taxon-name-part-type="species" reg="myrtillacea">myrtillacea</tp:taxon-name-part></tp:taxon-name><comment> Andersson, J. Linn. Soc., Bot. 4: 51. 1860. Type: India, Sikkim, Lachen, 3657 m alt., 20 June 1984, <italic>J.D. Hooker s.n</italic>. (syntypes, K barcode 000335051, A barcode 00031227, ♀ and sterile, digital images examined).</comment></tp:nomenclature-citation><tp:nomenclature-citation><tp:taxon-name><tp:taxon-name-part taxon-name-part-type="genus" reg="Salix"/> <tp:taxon-name-part taxon-name-part-type="species" reg="neomyrtillacea"/></tp:taxon-name><comment> = <tp:taxon-name><tp:taxon-name-part taxon-name-part-type="genus" reg="Salix">Salix</tp:taxon-name-part> <tp:taxon-name-part taxon-name-part-type="species" reg="neomyrtillacea">neomyrtillacea</tp:taxon-name-part></tp:taxon-name> Ch.Y. Yang &amp; Z.D. Wei in Li, Ligneous Flora of Qinghai: 131. 1987. Type: China, Qinghai, Nangqian Hsien, Mozhang, 4100 m alt., June 1982, <italic>Z.D. Wei 005</italic> (lectotype designated here, HNWP barcode 120519!, ♀; isolectotype: HNWP barcode 120518, ♀ only, digital image examined); ibidem, June 1982, <italic>Z.D. Wei 004</italic> (isolectotypes: HNWP barcode 120522, HNWP barcode 120521, HNWP barcode 120520, digital images examined) (Fig. <xref ref-type="fig" rid="F3">3C</xref>); ibidem, August 1982, <italic>Z.D. Wei 061</italic> (paratype, HNWP barcode 120518, sterile only, digital image examined).</comment></tp:nomenclature-citation></tp:nomenclature-citation-list></tp:nomenclature><tp:treatment-sec sec-type="Note"><title>Note.</title><p>Ch.Y. Yang and Z.D. Wei described <italic><tp:taxon-name><tp:taxon-name-part taxon-name-part-type="genus" reg="Salix">S.</tp:taxon-name-part> <tp:taxon-name-part taxon-name-part-type="species" reg="neomyrtillacea">neomyrtillacea</tp:taxon-name-part></tp:taxon-name></italic>, based on specimens collected from Nangqian Hsien, Qinghai (<xref ref-type="bibr" rid="B38">Wei 1987</xref>). The protologue states that this species is similar to <italic><tp:taxon-name><tp:taxon-name-part taxon-name-part-type="genus" reg="Salix">S.</tp:taxon-name-part> <tp:taxon-name-part taxon-name-part-type="species" reg="myrtillacea">myrtillacea</tp:taxon-name-part></tp:taxon-name></italic>, differing in its smaller leaves that are often entire-margined and its shorter styles, approximately one-third the length of the ovary. A comparison of the type specimens reveals that leaf length in <italic><tp:taxon-name><tp:taxon-name-part taxon-name-part-type="genus" reg="Salix">S.</tp:taxon-name-part> <tp:taxon-name-part taxon-name-part-type="species" reg="neomyrtillacea">neomyrtillacea</tp:taxon-name-part></tp:taxon-name></italic> ranges from 1.8–3 (3.5) cm, while that of <italic><tp:taxon-name><tp:taxon-name-part taxon-name-part-type="genus" reg="Salix">S.</tp:taxon-name-part> <tp:taxon-name-part taxon-name-part-type="species" reg="myrtillacea">myrtillacea</tp:taxon-name-part></tp:taxon-name></italic> is within 1.5–3 cm, indicating no significant difference in leaf size. Based on our field surveys of over ten populations in north-eastern Qinghai, central and southern Gansu and northern Sichuan, as well as examination of numerous herbarium specimens, <italic><tp:taxon-name><tp:taxon-name-part taxon-name-part-type="genus" reg="Salix">S.</tp:taxon-name-part> <tp:taxon-name-part taxon-name-part-type="species" reg="myrtillacea">myrtillacea</tp:taxon-name-part></tp:taxon-name></italic> exhibits considerable intraspecific variation. This variation includes plant height ranging from 0.5 to 5 m, leaf margins entire or distinctly glandular-serrate, mature leaves glabrous to distinctly pubescent and style length varying markedly, typically 0.3–0.8 mm, shorter than the ovary. Clearly, the morphological differences cited in the protologue do not provide reliable grounds for distinguishing the two taxa. Therefore, <italic><tp:taxon-name><tp:taxon-name-part taxon-name-part-type="genus" reg="Salix">S.</tp:taxon-name-part> <tp:taxon-name-part taxon-name-part-type="species" reg="neomyrtillacea">neomyrtillacea</tp:taxon-name-part></tp:taxon-name></italic> is treated here as a synonym of <italic><tp:taxon-name><tp:taxon-name-part taxon-name-part-type="genus" reg="Salix">S.</tp:taxon-name-part> <tp:taxon-name-part taxon-name-part-type="species" reg="myrtillacea">myrtillacea</tp:taxon-name-part></tp:taxon-name></italic>, a treatment also supported by <xref ref-type="bibr" rid="B18">He (2015)</xref>.</p><p>The protologue of <italic><tp:taxon-name><tp:taxon-name-part taxon-name-part-type="genus" reg="Salix">Salix</tp:taxon-name-part> <tp:taxon-name-part taxon-name-part-type="species" reg="neomyrtillacea">neomyrtillacea</tp:taxon-name-part></tp:taxon-name></italic> designated <italic>Z.D. Wei 005</italic> as the type and stated that the type specimen was deposited at the NWBI (now HNWP). Our investigation located two specimens matching the designation: HNWP120519 and HNWP120518 (♀ only). As neither specimen bears a type designation label from Ch.Y. Yang or Z.D. Wei, both constitute syntypes. HNWP120518 contains a leafy branch (belonging to <italic>Z.D. Wei 061</italic>) and a pistillate flower branch (belonging to <italic>Z.D. Wei 005</italic>). HNWP120519 consists solely of a pistillate branch, bearing several well-preserved pistillate inflorescences. Therefore, HNWP120519 is herein designated as the lectotype of <italic><tp:taxon-name><tp:taxon-name-part taxon-name-part-type="genus" reg="Salix">S.</tp:taxon-name-part> <tp:taxon-name-part taxon-name-part-type="species" reg="neomyrtillacea">neomyrtillacea</tp:taxon-name-part></tp:taxon-name></italic>.</p></tp:treatment-sec><tp:treatment-sec><!--Section generated to contain objects referenced in tp:taxon-treatment.--><fig id="F3" position="float" orientation="portrait"><object-id xmlns:xlink="http://www.w3.org/1999/xlink" content-type="doi" xlink:type="simple">10.3897/phytokeys.273.185575.figure3</object-id><object-id xmlns:xlink="http://www.w3.org/1999/xlink" content-type="arpha" xlink:type="simple">1C6847EB-0AE2-5CB8-93D4-CA94FC6A4D8C</object-id><label>Figure 3.</label><caption><p>Type specimens of <italic><tp:taxon-name><tp:taxon-name-part taxon-name-part-type="genus" reg="Salix">Salix</tp:taxon-name-part></tp:taxon-name></italic>. <bold>A</bold>. Lectotype of <italic><tp:taxon-name><tp:taxon-name-part taxon-name-part-type="genus" reg="Salix">S.</tp:taxon-name-part> <tp:taxon-name-part taxon-name-part-type="species" reg="pseudomatsudana">pseudomatsudana</tp:taxon-name-part></tp:taxon-name></italic>; <bold>B</bold>. Lectotype of <italic><tp:taxon-name><tp:taxon-name-part taxon-name-part-type="genus" reg="Salix">S.</tp:taxon-name-part> <tp:taxon-name-part taxon-name-part-type="species" reg="sungkianica">sungkianica</tp:taxon-name-part></tp:taxon-name></italic>; <bold>C</bold>. Lectotype of <italic><tp:taxon-name><tp:taxon-name-part taxon-name-part-type="genus" reg="Salix">S.</tp:taxon-name-part> <tp:taxon-name-part taxon-name-part-type="species" reg="neomyrtillacea">neomyrtillacea</tp:taxon-name-part></tp:taxon-name></italic>; <bold>D</bold>. Lectotype of <italic><tp:taxon-name><tp:taxon-name-part taxon-name-part-type="genus" reg="Salix">S.</tp:taxon-name-part> <tp:taxon-name-part taxon-name-part-type="species" reg="tschanbaischanica">tschanbaischanica</tp:taxon-name-part></tp:taxon-name></italic> (photo credit: <bold>A</bold>, <bold>B</bold>, <bold>D</bold> by Zhenfeng Zhan, <bold>C</bold> HNWP, available at <ext-link xmlns:xlink="http://www.w3.org/1999/xlink" xlink:href="https://www.cvh.ac.cn/" ext-link-type="uri" xlink:type="simple">https://www.cvh.ac.cn/</ext-link>).</p></caption><graphic xmlns:xlink="http://www.w3.org/1999/xlink" xlink:href="phytokeys-273-137_article-185575__-g003.jpg" id="oo_1597447.jpg" position="float" orientation="portrait" xlink:type="simple"><uri content-type="original_file" xlink:type="simple">https://binary.pensoft.net/fig/1597447</uri></graphic></fig></tp:treatment-sec><ref-list><ref id="B38"><mixed-citation xmlns:xlink="http://www.w3.org/1999/xlink" xlink:type="simple">Wei ZD (1987) <tp:taxon-name><tp:taxon-name-part taxon-name-part-type="family">Salicaceae</tp:taxon-name-part></tp:taxon-name>, <italic><tp:taxon-name><tp:taxon-name-part taxon-name-part-type="genus">Salix</tp:taxon-name-part></tp:taxon-name></italic>. In: Li YJ (Ed.) Woody Flora of Qinghai. Qinghai People’s Publishing House, Xining, 81–138.</mixed-citation></ref><ref id="B18"><mixed-citation xmlns:xlink="http://www.w3.org/1999/xlink" xlink:type="simple">He L (2015) Taxonomic Revision of <italic><tp:taxon-name><tp:taxon-name-part taxon-name-part-type="genus">Salix</tp:taxon-name-part></tp:taxon-name></italic> L. (<tp:taxon-name><tp:taxon-name-part taxon-name-part-type="family">Salicaceae</tp:taxon-name-part></tp:taxon-name>) in Pan Himalayas. PhD Thesis, Beijing Forestry University, China.</mixed-citation></ref></ref-list></tp:taxon-treatment>
