# Supplementary material for: Taxonomic and nomenclatural notes on Salix (Salicaceae) from northern China
Source: PhytoKeys. 2026 Apr 16;273:137–59. doi: 10.3897/phytokeys.273.185575 (PMC13107138; doi:10.3897/phytokeys.273.185575)
Supplement: XML Treatment for Salix nummularia [file phytokeys.273.185575-treatment13.xml]

<!DOCTYPE tp:taxon-treatment
  PUBLIC "-//TaxonX//DTD Taxonomic Treatment Publishing DTD v0 20100105//EN" "tax-treatment-NSO.dtd">
<tp:taxon-treatment xmlns:tp="http://www.plazi.org/taxpub"><tp:treatment-meta><kwd-group><label>Taxon classification</label><kwd>
              <named-content content-type="kingdom">Plantae</named-content>
            </kwd><kwd>
              <named-content content-type="order">Aplousobranchia</named-content>
            </kwd><kwd>
              <named-content content-type="family">Polycitoridae</named-content>
            </kwd></kwd-group><mixed-citation publication-type="journal"><person-group><name><surname>Zhan</surname><given-names>Zhenfeng</given-names></name><name><surname>Qu</surname><given-names>Hong</given-names></name><name><surname>Zhang</surname><given-names>Xin</given-names></name><name><surname>Huang</surname><given-names>Zhangjie</given-names></name><name><surname>Zhao</surname><given-names>Changli</given-names></name><name><surname>Wang</surname><given-names>Lei</given-names></name></person-group><article-title>Taxonomic and nomenclatural notes on <italic><tp:taxon-name><tp:taxon-name-part taxon-name-part-type="genus" reg="Salix">Salix</tp:taxon-name-part></tp:taxon-name></italic> (<tp:taxon-name><tp:taxon-name-part taxon-name-part-type="family" reg="Salicaceae">Salicaceae</tp:taxon-name-part></tp:taxon-name>) from northern China</article-title><source>PhytoKeys</source><day>16</day><month>04</month><year>2026</year><volume>273</volume><fpage>137</fpage><lpage>159</lpage><pub-id pub-id-type="doi">10.3897/phytokeys.273.185575</pub-id></mixed-citation></tp:treatment-meta><tp:nomenclature><label>13.</label><tp:taxon-name><object-id xmlns:xlink="http://www.w3.org/1999/xlink" content-type="arpha" xlink:type="simple">6456BB94-1558-5D3D-9342-2A57E078788F</object-id>
                		<tp:taxon-name-part taxon-name-part-type="genus" reg="Salix">Salix</tp:taxon-name-part> <tp:taxon-name-part taxon-name-part-type="species" reg="nummularia">nummularia</tp:taxon-name-part>
                	</tp:taxon-name><tp:taxon-authority>Andersson, Prodr. 16(2[2]): 298. 1868.</tp:taxon-authority><tp:nomenclature-citation-list><tp:nomenclature-citation><tp:taxon-name><tp:taxon-name-part taxon-name-part-type="genus" reg="Salix">Salix</tp:taxon-name-part> <tp:taxon-name-part taxon-name-part-type="species" reg="nummularia">nummularia</tp:taxon-name-part></tp:taxon-name><comment> Andersson, Prodr. 16(2[2]): 298. 1868. Type: Russia, Altai, “ad fl. Tschuja”, 1832, <italic>Bunge s.n</italic>. (lectotype designated by <xref ref-type="bibr" rid="B11">Dorn (1994</xref>: 93): S-G-5406, ♀, digital image examined; isolectotype: LE barcode 01016696, digital image examined).</comment></tp:nomenclature-citation><tp:nomenclature-citation><tp:taxon-name><tp:taxon-name-part taxon-name-part-type="genus" reg="Salix"/> <tp:taxon-name-part taxon-name-part-type="species" reg="tschanbaischanica"/></tp:taxon-name><comment> = <tp:taxon-name><tp:taxon-name-part taxon-name-part-type="genus" reg="Salix">Salix</tp:taxon-name-part> <tp:taxon-name-part taxon-name-part-type="species" reg="tschanbaischanica">tschanbaischanica</tp:taxon-name-part></tp:taxon-name> Y.L. Chou &amp; Y.L. Chang, Ill. Fl. Lign. Pl. N.-E. China: 146, 557. 1955. ≡ <tp:taxon-name><tp:taxon-name-part taxon-name-part-type="genus" reg="Salix">Salix</tp:taxon-name-part> <tp:taxon-name-part taxon-name-part-type="species" reg="polyadenia">polyadenia</tp:taxon-name-part> <tp:taxon-name-part taxon-name-part-type="infraspecific-rank">var.</tp:taxon-name-part> <tp:taxon-name-part taxon-name-part-type="variety" reg="tschanbaischanica">tschanbaischanica</tp:taxon-name-part></tp:taxon-name> (Y.L. Chou &amp; Y.L. Chang) Y.L. Chou, Fl. Reipubl. Popularis Sin. 20(2): 275. 1984. Type: China, Liao-ning, in pratis alpinis Mt. Tschanbaischan, 2200–2400 m alt., 27 July 1950, <italic>T.N. Liou 1560</italic> (lectotype designated here: IFP barcode 03303002a0002!, ♂; isolectotypes: IFP barcode 03303002a0001!, IFP barcode 03303002x0008!) (Fig. <xref ref-type="fig" rid="F3">3D</xref>); ibidem, <italic>S.G. Wang 452</italic> (syntype, n.v.).</comment></tp:nomenclature-citation></tp:nomenclature-citation-list></tp:nomenclature><tp:treatment-sec sec-type="Note"><title>Note.</title><p>Y.L. Chou and Y.L. Chang described <italic><tp:taxon-name><tp:taxon-name-part taxon-name-part-type="genus" reg="Salix">S.</tp:taxon-name-part> <tp:taxon-name-part taxon-name-part-type="species" reg="tschanbaischanica">tschanbaischanica</tp:taxon-name-part></tp:taxon-name></italic>, based on specimens collected from Changbai Mountain (<xref ref-type="bibr" rid="B30">Skvortsov et al. 1955</xref>). Y.L. Chou later recombined this name as <tp:taxon-name><tp:taxon-name-part taxon-name-part-type="genus" reg="Salix">S.</tp:taxon-name-part> <tp:taxon-name-part taxon-name-part-type="species" reg="polyadenia">polyadenia</tp:taxon-name-part> <tp:taxon-name-part taxon-name-part-type="infraspecific-rank">var.</tp:taxon-name-part> <tp:taxon-name-part taxon-name-part-type="variety" reg="tschanbaischanica">tschanbaischanica</tp:taxon-name-part></tp:taxon-name> (<xref ref-type="bibr" rid="B37">Wang et al. 1984</xref>). Skvortsov (<xref ref-type="bibr" rid="B31">1968</xref>, <xref ref-type="bibr" rid="B33">1999</xref>) and <xref ref-type="bibr" rid="B13">Fang et al. (1999)</xref> treated the name as a synonym of <italic><tp:taxon-name><tp:taxon-name-part taxon-name-part-type="genus" reg="Salix">S.</tp:taxon-name-part> <tp:taxon-name-part taxon-name-part-type="species" reg="nummularia">nummularia</tp:taxon-name-part></tp:taxon-name></italic>. A comparison of the type specimens of <italic><tp:taxon-name><tp:taxon-name-part taxon-name-part-type="genus" reg="Salix">S.</tp:taxon-name-part> <tp:taxon-name-part taxon-name-part-type="species" reg="tschanbaischanica">tschanbaischanica</tp:taxon-name-part></tp:taxon-name></italic> and <italic><tp:taxon-name><tp:taxon-name-part taxon-name-part-type="genus" reg="Salix">S.</tp:taxon-name-part> <tp:taxon-name-part taxon-name-part-type="species" reg="nummularia">nummularia</tp:taxon-name-part></tp:taxon-name></italic> reveals no significant differences between them. Therefore, we agree with the treatment by Skvortsov (<xref ref-type="bibr" rid="B31">1968</xref>, <xref ref-type="bibr" rid="B33">1999</xref>) and <xref ref-type="bibr" rid="B13">Fang et al. (1999)</xref> in considering <italic><tp:taxon-name><tp:taxon-name-part taxon-name-part-type="genus" reg="Salix">S.</tp:taxon-name-part> <tp:taxon-name-part taxon-name-part-type="species" reg="tschanbaischanica">tschanbaischanica</tp:taxon-name-part></tp:taxon-name></italic> as a synonym of <italic><tp:taxon-name><tp:taxon-name-part taxon-name-part-type="genus" reg="Salix">S.</tp:taxon-name-part> <tp:taxon-name-part taxon-name-part-type="species" reg="nummularia">nummularia</tp:taxon-name-part></tp:taxon-name></italic>.</p><p>The protologue of <italic><tp:taxon-name><tp:taxon-name-part taxon-name-part-type="genus" reg="Salix">S.</tp:taxon-name-part> <tp:taxon-name-part taxon-name-part-type="species" reg="tschanbaischanica">tschanbaischanica</tp:taxon-name-part></tp:taxon-name></italic> cited two gatherings, <italic>T.N. Liou 1560</italic> and <italic>S.G. Wang 452</italic>, but did not designate a type (only specified that the type specimen was deposited at IFP). Our investigation located three specimens matching this designation: IFP03303002a0002, IFP03303002a0001 and IFP03303002x0008, all constituting syntypes. Amongst these, IFP03303002a0002 is in the best state of preservation and bears a handwritten determination label annotated with “sp. nov.” by Y.L. Chou. Therefore, IFP03303002a0002 is herein designated as the lectotype of <italic><tp:taxon-name><tp:taxon-name-part taxon-name-part-type="genus" reg="Salix">S.</tp:taxon-name-part> <tp:taxon-name-part taxon-name-part-type="species" reg="tschanbaischanica">tschanbaischanica</tp:taxon-name-part></tp:taxon-name></italic>.</p></tp:treatment-sec><tp:treatment-sec><!--Section generated to contain objects referenced in tp:taxon-treatment.--><fig id="F3" position="float" orientation="portrait"><object-id xmlns:xlink="http://www.w3.org/1999/xlink" content-type="doi" xlink:type="simple">10.3897/phytokeys.273.185575.figure3</object-id><object-id xmlns:xlink="http://www.w3.org/1999/xlink" content-type="arpha" xlink:type="simple">1C6847EB-0AE2-5CB8-93D4-CA94FC6A4D8C</object-id><label>Figure 3.</label><caption><p>Type specimens of <italic><tp:taxon-name><tp:taxon-name-part taxon-name-part-type="genus" reg="Salix">Salix</tp:taxon-name-part></tp:taxon-name></italic>. <bold>A</bold>. Lectotype of <italic><tp:taxon-name><tp:taxon-name-part taxon-name-part-type="genus" reg="Salix">S.</tp:taxon-name-part> <tp:taxon-name-part taxon-name-part-type="species" reg="pseudomatsudana">pseudomatsudana</tp:taxon-name-part></tp:taxon-name></italic>; <bold>B</bold>. Lectotype of <italic><tp:taxon-name><tp:taxon-name-part taxon-name-part-type="genus" reg="Salix">S.</tp:taxon-name-part> <tp:taxon-name-part taxon-name-part-type="species" reg="sungkianica">sungkianica</tp:taxon-name-part></tp:taxon-name></italic>; <bold>C</bold>. Lectotype of <italic><tp:taxon-name><tp:taxon-name-part taxon-name-part-type="genus" reg="Salix">S.</tp:taxon-name-part> <tp:taxon-name-part taxon-name-part-type="species" reg="neomyrtillacea">neomyrtillacea</tp:taxon-name-part></tp:taxon-name></italic>; <bold>D</bold>. Lectotype of <italic><tp:taxon-name><tp:taxon-name-part taxon-name-part-type="genus" reg="Salix">S.</tp:taxon-name-part> <tp:taxon-name-part taxon-name-part-type="species" reg="tschanbaischanica">tschanbaischanica</tp:taxon-name-part></tp:taxon-name></italic> (photo credit: <bold>A</bold>, <bold>B</bold>, <bold>D</bold> by Zhenfeng Zhan, <bold>C</bold> HNWP, available at <ext-link xmlns:xlink="http://www.w3.org/1999/xlink" xlink:href="https://www.cvh.ac.cn/" ext-link-type="uri" xlink:type="simple">https://www.cvh.ac.cn/</ext-link>).</p></caption><graphic xmlns:xlink="http://www.w3.org/1999/xlink" xlink:href="phytokeys-273-137_article-185575__-g003.jpg" id="oo_1597447.jpg" position="float" orientation="portrait" xlink:type="simple"><uri content-type="original_file" xlink:type="simple">https://binary.pensoft.net/fig/1597447</uri></graphic></fig></tp:treatment-sec><ref-list><ref id="B11"><mixed-citation xmlns:xlink="http://www.w3.org/1999/xlink" xlink:type="simple">Dorn RD (1994) North American <italic><tp:taxon-name><tp:taxon-name-part taxon-name-part-type="genus">Salix</tp:taxon-name-part></tp:taxon-name></italic> (<tp:taxon-name><tp:taxon-name-part taxon-name-part-type="family">Salicaceae</tp:taxon-name-part></tp:taxon-name>) typifications and notes. Phytologia 77(2): 89–95.</mixed-citation></ref><ref id="B30"><mixed-citation xmlns:xlink="http://www.w3.org/1999/xlink" xlink:type="simple">Skvortsov AK, Chang YL, Chou YL, Wang C (1955) <tp:taxon-name><tp:taxon-name-part taxon-name-part-type="family">Salicaceae</tp:taxon-name-part></tp:taxon-name>. In: Liu SE (Ed.) Illustrated Manual of the Woody Plants of the Northeast Province. Science Press, Beijing, 110–187.</mixed-citation></ref><ref id="B37"><mixed-citation xmlns:xlink="http://www.w3.org/1999/xlink" xlink:type="simple">Wang Z, Fang CF, Zhao SD, Chou YL, Dong SL, Yu CY, Yang CY, Chao N (1984) <italic><tp:taxon-name><tp:taxon-name-part taxon-name-part-type="genus">Salix</tp:taxon-name-part></tp:taxon-name></italic>. In: Wang C &amp; Fang CF (Eds) Flora Reipublicae Popularis Sinicae, vol. 20(2). Science Press, Beijing, 81–381.</mixed-citation></ref><ref id="B31"><mixed-citation xmlns:xlink="http://www.w3.org/1999/xlink" xlink:type="simple">Skvortsov AK (1968) Willows of the USSR. A taxonomic and geographic revision. Nauka, Moscow.</mixed-citation></ref><ref id="B33"><mixed-citation xmlns:xlink="http://www.w3.org/1999/xlink" xlink:type="simple">Skvortsov AK (1999) Willows of Russia and adjacent countries. Taxonomical and geographical revision. Faculty of Mathematics and Natural Sciences Report Series, No. 39. University of Joensuu Press, Joensuu, 1–307.</mixed-citation></ref><ref id="B13"><mixed-citation xmlns:xlink="http://www.w3.org/1999/xlink" xlink:type="simple">Fang CF, Zhao SD, Skvortsov AK (1999) <tp:taxon-name><tp:taxon-name-part taxon-name-part-type="family">Salicaceae</tp:taxon-name-part></tp:taxon-name>, <italic><tp:taxon-name><tp:taxon-name-part taxon-name-part-type="genus">Salix</tp:taxon-name-part></tp:taxon-name></italic>. In: Wu ZY &amp; Raven PH (Eds) Flora of China, vol. 4. Science Press, Beijing &amp; Missouri Botanical Garden, St. Louis, 162–274.</mixed-citation></ref></ref-list></tp:taxon-treatment>
