# Supplementary material for: Taxonomic and nomenclatural notes on Salix (Salicaceae) from northern China
Source: PhytoKeys. 2026 Apr 16;273:137–59. doi: 10.3897/phytokeys.273.185575 (PMC13107138; doi:10.3897/phytokeys.273.185575)
Supplement: XML Treatment for Salix psammophila [file phytokeys.273.185575-treatment14.xml]

<!DOCTYPE tp:taxon-treatment
  PUBLIC "-//TaxonX//DTD Taxonomic Treatment Publishing DTD v0 20100105//EN" "tax-treatment-NSO.dtd">
<tp:taxon-treatment xmlns:tp="http://www.plazi.org/taxpub"><tp:treatment-meta><kwd-group><label>Taxon classification</label><kwd>
              <named-content content-type="kingdom">Plantae</named-content>
            </kwd><kwd>
              <named-content content-type="order">Aplousobranchia</named-content>
            </kwd><kwd>
              <named-content content-type="family">Polycitoridae</named-content>
            </kwd></kwd-group><mixed-citation publication-type="journal"><person-group><name><surname>Zhan</surname><given-names>Zhenfeng</given-names></name><name><surname>Qu</surname><given-names>Hong</given-names></name><name><surname>Zhang</surname><given-names>Xin</given-names></name><name><surname>Huang</surname><given-names>Zhangjie</given-names></name><name><surname>Zhao</surname><given-names>Changli</given-names></name><name><surname>Wang</surname><given-names>Lei</given-names></name></person-group><article-title>Taxonomic and nomenclatural notes on <italic><tp:taxon-name><tp:taxon-name-part taxon-name-part-type="genus" reg="Salix">Salix</tp:taxon-name-part></tp:taxon-name></italic> (<tp:taxon-name><tp:taxon-name-part taxon-name-part-type="family" reg="Salicaceae">Salicaceae</tp:taxon-name-part></tp:taxon-name>) from northern China</article-title><source>PhytoKeys</source><day>16</day><month>04</month><year>2026</year><volume>273</volume><fpage>137</fpage><lpage>159</lpage><pub-id pub-id-type="doi">10.3897/phytokeys.273.185575</pub-id></mixed-citation></tp:treatment-meta><tp:nomenclature><label>14.</label><tp:taxon-name><object-id xmlns:xlink="http://www.w3.org/1999/xlink" content-type="arpha" xlink:type="simple">F81EECF5-9237-5EF0-B55E-7FD69A0853AB</object-id>
                		<tp:taxon-name-part taxon-name-part-type="genus" reg="Salix">Salix</tp:taxon-name-part> <tp:taxon-name-part taxon-name-part-type="species" reg="psammophila">psammophila</tp:taxon-name-part>
                	</tp:taxon-name><tp:taxon-authority>C. Wang &amp; C.Y. Yang, Bull. Bot. Lab. N.-E. Forest. Inst., Harbin 9: 104. 1980.</tp:taxon-authority></tp:nomenclature><tp:treatment-sec sec-type="Type"><title>Type.</title><p>China, Ningxia, Yanchi Xian, 21 May 1975, <italic>S.K. Feng 2</italic> (holotype, destroyed), ibidem, 21 May 1975, <italic>S.K. Feng 4</italic> (isotype, n.v.), ibidem, 21 May 1975, <italic>S.K. Feng 3</italic> (lectotype designated here: PE barcode 00023878, left-hand fruiting branch, digital image examined) (Fig. <xref ref-type="fig" rid="F4">4A</xref>); China, Shanxi, Dingbian Xian, 29 July 1972, <italic>C.Y. Chang 17568</italic> (paratypes, WUK barcode 0366411!, WUK barcode 0291492!, sterile); ibidem, Jingbian Xian, 10 May 1956, <italic>C.S. Yang 1789</italic> (paratype, WUK barcode 0081115, ♀); China, Nei Mongol, Mu Us Shamo, 1964, <italic>S.L. Yang 29</italic> (paratype, n.v.).</p><fig id="F4" position="float" orientation="portrait"><object-id xmlns:xlink="http://www.w3.org/1999/xlink" content-type="doi" xlink:type="simple">10.3897/phytokeys.273.185575.figure4</object-id><object-id xmlns:xlink="http://www.w3.org/1999/xlink" content-type="arpha" xlink:type="simple">39006C3A-B11C-5897-9747-4D843C47277C</object-id><label>Figure 4.</label><caption><p>Type specimens of <italic><tp:taxon-name><tp:taxon-name-part taxon-name-part-type="genus" reg="Salix">Salix</tp:taxon-name-part></tp:taxon-name></italic>. <bold>A</bold>. Lectotype of <italic><tp:taxon-name><tp:taxon-name-part taxon-name-part-type="genus" reg="Salix">S.</tp:taxon-name-part> <tp:taxon-name-part taxon-name-part-type="species" reg="psammophila">psammophila</tp:taxon-name-part></tp:taxon-name></italic> (left-hand fruiting branch); <bold>B</bold>. Lectotype of <italic><tp:taxon-name><tp:taxon-name-part taxon-name-part-type="genus" reg="Salix">S.</tp:taxon-name-part> <tp:taxon-name-part taxon-name-part-type="species" reg="subpyroliformis">subpyroliformis</tp:taxon-name-part></tp:taxon-name></italic>; <bold>C</bold>. Lectotype of <italic><tp:taxon-name><tp:taxon-name-part taxon-name-part-type="genus" reg="Salix">S.</tp:taxon-name-part> <tp:taxon-name-part taxon-name-part-type="species" reg="qinlingica">qinlingica</tp:taxon-name-part></tp:taxon-name></italic>; <bold>D</bold>. Lectotype of <tp:taxon-name><tp:taxon-name-part taxon-name-part-type="genus" reg="Salix">S.</tp:taxon-name-part> <tp:taxon-name-part taxon-name-part-type="species" reg="qinghaiensis">qinghaiensis</tp:taxon-name-part> <tp:taxon-name-part taxon-name-part-type="infraspecific-rank">var.</tp:taxon-name-part> <tp:taxon-name-part taxon-name-part-type="variety" reg="microphylla">microphylla</tp:taxon-name-part></tp:taxon-name> (photo credit: <bold>A</bold> PE, available at <ext-link xmlns:xlink="http://www.w3.org/1999/xlink" xlink:href="https://www.cvh.ac.cn/" ext-link-type="uri" xlink:type="simple">https://www.cvh.ac.cn/</ext-link>, <bold>B</bold>, <bold>D</bold> by Zhenfeng Zhan, <bold>C</bold> by Xin Zhang).</p></caption><graphic xmlns:xlink="http://www.w3.org/1999/xlink" xlink:href="phytokeys-273-137_article-185575__-g004.jpg" id="oo_1597448.jpg" position="float" orientation="portrait" xlink:type="simple"><uri content-type="original_file" xlink:type="simple">https://binary.pensoft.net/fig/1597448</uri></graphic></fig><fig id="F5" position="float" orientation="portrait"><object-id xmlns:xlink="http://www.w3.org/1999/xlink" content-type="doi" xlink:type="simple">10.3897/phytokeys.273.185575.figure5</object-id><object-id xmlns:xlink="http://www.w3.org/1999/xlink" content-type="arpha" xlink:type="simple">7B392F7F-F46A-5DF9-8752-B4243D7BADE4</object-id><label>Figure 5.</label><caption><p>Type specimens of <italic><tp:taxon-name><tp:taxon-name-part taxon-name-part-type="genus" reg="Salix">Salix</tp:taxon-name-part></tp:taxon-name></italic>. <bold>A</bold>. Lectotype of <tp:taxon-name><tp:taxon-name-part taxon-name-part-type="genus" reg="Salix">S.</tp:taxon-name-part> <tp:taxon-name-part taxon-name-part-type="species" reg="raddeana">raddeana</tp:taxon-name-part> <tp:taxon-name-part taxon-name-part-type="infraspecific-rank">var.</tp:taxon-name-part> <tp:taxon-name-part taxon-name-part-type="variety" reg="subglabra">subglabra</tp:taxon-name-part></tp:taxon-name> (left-hand branch, sterile); <bold>B</bold>. Lectotype of <italic><tp:taxon-name><tp:taxon-name-part taxon-name-part-type="genus" reg="Salix">S.</tp:taxon-name-part></tp:taxon-name> skvortsovii</italic> (left-hand branch, ♀); <bold>C</bold>. Lectotype of <tp:taxon-name><tp:taxon-name-part taxon-name-part-type="genus" reg="Salix">S.</tp:taxon-name-part> <tp:taxon-name-part taxon-name-part-type="species" reg="wilhelmsiana">wilhelmsiana</tp:taxon-name-part> <tp:taxon-name-part taxon-name-part-type="infraspecific-rank">f.</tp:taxon-name-part> <tp:taxon-name-part taxon-name-part-type="forma" reg="ciliuensis">ciliuensis</tp:taxon-name-part></tp:taxon-name>; <bold>D</bold>. Lectotype of <italic><tp:taxon-name><tp:taxon-name-part taxon-name-part-type="genus" reg="Salix">S.</tp:taxon-name-part> <tp:taxon-name-part taxon-name-part-type="species" reg="yanbianica">yanbianica</tp:taxon-name-part></tp:taxon-name></italic> (photo credit: <bold>A</bold>, <bold>B</bold>, <bold>D</bold> by Zhenfeng Zhan, <bold>C</bold> LZD, available at <ext-link xmlns:xlink="http://www.w3.org/1999/xlink" xlink:href="https://www.cvh.ac.cn/" ext-link-type="uri" xlink:type="simple">https://www.cvh.ac.cn/</ext-link>).</p></caption><graphic xmlns:xlink="http://www.w3.org/1999/xlink" xlink:href="phytokeys-273-137_article-185575__-g005.jpg" id="oo_1597449.jpg" position="float" orientation="portrait" xlink:type="simple"><uri content-type="original_file" xlink:type="simple">https://binary.pensoft.net/fig/1597449</uri></graphic></fig></tp:treatment-sec><tp:treatment-sec sec-type="Note"><title>Note.</title><p>C. Wang and C.Y. Yang described <italic><tp:taxon-name><tp:taxon-name-part taxon-name-part-type="genus" reg="Salix">S.</tp:taxon-name-part> <tp:taxon-name-part taxon-name-part-type="species" reg="psammophila">psammophila</tp:taxon-name-part></tp:taxon-name></italic>, based on specimens collected from Ningxia, Inner Mongolia and Shaanxi (<xref ref-type="bibr" rid="B40">Yang 1980</xref>). He designated “<italic>S.K. Feng 2</italic>” from Yanchi County, Ningxia, as the type, stating it was deposited in the Herbarium of the Ningxia Institute of Agriculture. During a field investigation in 2023, the author Zhenfeng Zhan learned from Mr. Zhu Qiang of the Ningxia Botanical Garden that the Herbarium of the Ningxia Institute of Agriculture has undergone multiple institutional reorganisations and most specimens formerly stored there, including the type of <italic><tp:taxon-name><tp:taxon-name-part taxon-name-part-type="genus" reg="Salix">S.</tp:taxon-name-part> <tp:taxon-name-part taxon-name-part-type="species" reg="psammophila">psammophila</tp:taxon-name-part></tp:taxon-name></italic>, have been lost; only a small number of specimens remain at the Ningxia Botanical Garden. The author thoroughly examined these remaining specimens and confirmed that the type of <italic><tp:taxon-name><tp:taxon-name-part taxon-name-part-type="genus" reg="Salix">S.</tp:taxon-name-part> <tp:taxon-name-part taxon-name-part-type="species" reg="psammophila">psammophila</tp:taxon-name-part></tp:taxon-name></italic> is not amongst them. After extensive searching, no duplicate specimens of “<italic>S.K. Feng 2</italic>” were found in any other herbarium in China. The collection information for <italic>S.K. Feng 4</italic> is identical to that of <italic>S.K. Feng 2</italic>; therefore, <italic>S.K. Feng 4</italic> should be considered as isotype. The author searched for <italic>S.K. Feng 4</italic> through CVH (<ext-link xmlns:xlink="http://www.w3.org/1999/xlink" xlink:href="https://www.cvh.ac.cn/index.php" ext-link-type="uri" xlink:type="simple">https://www.cvh.ac.cn/index.php</ext-link>), but found no qualified specimens and, during the study at relevant herbaria, no qualified specimens were discovered either. However, while searching for specimens of <italic><tp:taxon-name><tp:taxon-name-part taxon-name-part-type="genus" reg="Salix">S.</tp:taxon-name-part> <tp:taxon-name-part taxon-name-part-type="species" reg="psammophila">psammophila</tp:taxon-name-part></tp:taxon-name></italic> through CVH, we found a specimen, PE00023878, bearing the collection number <italic>S.K. Feng 3</italic>, with a collection locality consistent with that of <italic>S.K. Feng 2</italic>. This specimen has three branches collected at different times (according to the information on the label): the female branch on the left was collected on 5 April 1975; the fruiting branch on the left was collected on 21 May 1975, exactly the same collection date as <italic>S.K. Feng 2</italic>; and the mature leafy branch on the right was collected on 22 September 1975. Furthermore, this specimen bears a complete identification label handwritten by C.Y. Yang, marked as “Holotype”. Clearly, the fruiting branch on the left of PE00023878, sharing the same collection locality and date as the holotype, actually constitutes a duplicate of the holotype, i.e. an isotype, even though it did not appear in the protologue of <italic><tp:taxon-name><tp:taxon-name-part taxon-name-part-type="genus" reg="Salix">S.</tp:taxon-name-part> <tp:taxon-name-part taxon-name-part-type="species" reg="psammophila">psammophila</tp:taxon-name-part></tp:taxon-name></italic> (Art. 9.5, <xref ref-type="bibr" rid="B36">Turland et al. (2025)</xref>). When designating the lectotype, it takes precedence over other paratypes (Art. 9.12, <xref ref-type="bibr" rid="B36">Turland et al. (2025)</xref>). Finally, we examined this fruiting branch: the second-year branch is yellowish-brown, with linear leaves and a very short fruiting peduncle; these morphological features are entirely consistent with the original description and the taxonomic concept of <italic><tp:taxon-name><tp:taxon-name-part taxon-name-part-type="genus" reg="Salix">S.</tp:taxon-name-part> <tp:taxon-name-part taxon-name-part-type="species" reg="psammophila">psammophila</tp:taxon-name-part></tp:taxon-name></italic>. In conclusion, we designate the fruiting branch on the left of PE00023878 as the lectotype of <italic><tp:taxon-name><tp:taxon-name-part taxon-name-part-type="genus" reg="Salix">S.</tp:taxon-name-part> <tp:taxon-name-part taxon-name-part-type="species" reg="psammophila">psammophila</tp:taxon-name-part></tp:taxon-name></italic>.</p></tp:treatment-sec><ref-list><ref id="B40"><mixed-citation xmlns:xlink="http://www.w3.org/1999/xlink" xlink:type="simple">Yang CY (1980) <tp:taxon-name><tp:taxon-name-part taxon-name-part-type="kingdom">Plantae</tp:taxon-name-part></tp:taxon-name> novae Salicum Sinicae (IV). Bulletin of the Botanical Laboratory of the North-Eastern Forestry Institute 9: 89–107.</mixed-citation></ref><ref id="B36"><mixed-citation xmlns:xlink="http://www.w3.org/1999/xlink" xlink:type="simple">Turland NJ, Wiersema JH, Barrie FR, Gandhi KN, Gravendyck J, Greuter W, Hawksworth DL, Herendeen PS, Klopper RR, Knapp S, Kusber W-H, Li D-Z, May TW, Monro AM, Prado J, Price MJ, Smith GF, Zamora Senioret JC (2025) International Code of Nomenclature for algae, fungi, and plants (Madrid Code). Regnum Vegetabile 162. University of Chicago Press, Chicago. <ext-link xlink:href="10.7208/chicago/9780226839479.001.0001" ext-link-type="doi" xlink:type="simple">https://doi.org/10.7208/chicago/9780226839479.001.0001</ext-link></mixed-citation></ref></ref-list></tp:taxon-treatment>
