# Supplementary material for: Taxonomic and nomenclatural notes on Salix (Salicaceae) from northern China
Source: PhytoKeys. 2026 Apr 16;273:137–59. doi: 10.3897/phytokeys.273.185575 (PMC13107138; doi:10.3897/phytokeys.273.185575)
Supplement: XML Treatment for Salix pyrolifolia [file phytokeys.273.185575-treatment15.xml]

<!DOCTYPE tp:taxon-treatment
  PUBLIC "-//TaxonX//DTD Taxonomic Treatment Publishing DTD v0 20100105//EN" "tax-treatment-NSO.dtd">
<tp:taxon-treatment xmlns:tp="http://www.plazi.org/taxpub"><tp:treatment-meta><kwd-group><label>Taxon classification</label><kwd>
              <named-content content-type="kingdom">Plantae</named-content>
            </kwd><kwd>
              <named-content content-type="order">Aplousobranchia</named-content>
            </kwd><kwd>
              <named-content content-type="family">Polycitoridae</named-content>
            </kwd></kwd-group><mixed-citation publication-type="journal"><person-group><name><surname>Zhan</surname><given-names>Zhenfeng</given-names></name><name><surname>Qu</surname><given-names>Hong</given-names></name><name><surname>Zhang</surname><given-names>Xin</given-names></name><name><surname>Huang</surname><given-names>Zhangjie</given-names></name><name><surname>Zhao</surname><given-names>Changli</given-names></name><name><surname>Wang</surname><given-names>Lei</given-names></name></person-group><article-title>Taxonomic and nomenclatural notes on <italic><tp:taxon-name><tp:taxon-name-part taxon-name-part-type="genus" reg="Salix">Salix</tp:taxon-name-part></tp:taxon-name></italic> (<tp:taxon-name><tp:taxon-name-part taxon-name-part-type="family" reg="Salicaceae">Salicaceae</tp:taxon-name-part></tp:taxon-name>) from northern China</article-title><source>PhytoKeys</source><day>16</day><month>04</month><year>2026</year><volume>273</volume><fpage>137</fpage><lpage>159</lpage><pub-id pub-id-type="doi">10.3897/phytokeys.273.185575</pub-id></mixed-citation></tp:treatment-meta><tp:nomenclature><label>15.</label><tp:taxon-name><object-id xmlns:xlink="http://www.w3.org/1999/xlink" content-type="arpha" xlink:type="simple">BC0091C2-7B01-5152-8354-DF3A876FF014</object-id>
                		<tp:taxon-name-part taxon-name-part-type="genus" reg="Salix">Salix</tp:taxon-name-part> <tp:taxon-name-part taxon-name-part-type="species" reg="pyrolifolia">pyrolifolia</tp:taxon-name-part>
                	</tp:taxon-name><tp:taxon-authority>Ledebour, Fl. Altaic. 4: 270. 1833.</tp:taxon-authority><tp:nomenclature-citation-list><tp:nomenclature-citation><tp:taxon-name><tp:taxon-name-part taxon-name-part-type="genus" reg="Salix">Salix</tp:taxon-name-part> <tp:taxon-name-part taxon-name-part-type="species" reg="pyrolifolia">pyrolifolia</tp:taxon-name-part></tp:taxon-name><comment> Ledebour, Fl. Altaic. 4: 270. 1833. Type: Russia, Respublika Altay, Bunge (lectotype designated by <xref ref-type="bibr" rid="B5">Belyaeva (2006</xref>: 76): LE barcode 01016721, sterile, digital image examined).</comment></tp:nomenclature-citation><tp:nomenclature-citation><tp:taxon-name><tp:taxon-name-part taxon-name-part-type="genus" reg="Salix"/> <tp:taxon-name-part taxon-name-part-type="species" reg="subpyroliformis"/></tp:taxon-name><comment> = <tp:taxon-name><tp:taxon-name-part taxon-name-part-type="genus" reg="Salix">Salix</tp:taxon-name-part> <tp:taxon-name-part taxon-name-part-type="species" reg="subpyroliformis">subpyroliformis</tp:taxon-name-part></tp:taxon-name> Y.L. Chang &amp; Skvortsov, Ill. Fl. Lign. Pl. N.-E. China: 155, 554. 1955. Type: China, Mongolia Interior, in mountains et silvis jugi Chingan Grandis, 650–800 m alt., 4 August 1952, <italic>Wang-Schang 1730</italic> (lectotype designated here: IFP barcode 03303999z0006!, ♀; isolectotypes: IFP barcode 03303018x0001!, IFP barcode 03303018x0002!) (Fig. <xref ref-type="fig" rid="F4">4B</xref>).</comment></tp:nomenclature-citation></tp:nomenclature-citation-list></tp:nomenclature><tp:treatment-sec sec-type="Note"><title>Note.</title><p>Y.L. Chang and Skvortsov described <italic><tp:taxon-name><tp:taxon-name-part taxon-name-part-type="genus" reg="Salix">S.</tp:taxon-name-part> <tp:taxon-name-part taxon-name-part-type="species" reg="subpyroliformis">subpyroliformis</tp:taxon-name-part></tp:taxon-name></italic>, based on specimens collected from Mongolia (<xref ref-type="bibr" rid="B30">Skvortsov et al. 1955</xref>). This name was treated as a synonym of <italic><tp:taxon-name><tp:taxon-name-part taxon-name-part-type="genus" reg="Salix">S.</tp:taxon-name-part> <tp:taxon-name-part taxon-name-part-type="species" reg="pyrolifolia">pyrolifolia</tp:taxon-name-part></tp:taxon-name></italic> in both Flora Reipublicae Popularis Sinicae (<xref ref-type="bibr" rid="B37">Wang et al. 1984</xref>) and the Flora of China (<xref ref-type="bibr" rid="B13">Fang et al. 1999</xref>). Our comparison of the type specimens of <italic><tp:taxon-name><tp:taxon-name-part taxon-name-part-type="genus" reg="Salix">S.</tp:taxon-name-part> <tp:taxon-name-part taxon-name-part-type="species" reg="subpyroliformis">subpyroliformis</tp:taxon-name-part></tp:taxon-name></italic> and <italic><tp:taxon-name><tp:taxon-name-part taxon-name-part-type="genus" reg="Salix">S.</tp:taxon-name-part> <tp:taxon-name-part taxon-name-part-type="species" reg="pyrolifolia">pyrolifolia</tp:taxon-name-part></tp:taxon-name></italic> reveals no significant morphological differences between them. Therefore, we agree with the treatment by <xref ref-type="bibr" rid="B37">Wang et al. (1984)</xref> and <xref ref-type="bibr" rid="B13">Fang et al. (1999)</xref> in considering <italic><tp:taxon-name><tp:taxon-name-part taxon-name-part-type="genus" reg="Salix">S.</tp:taxon-name-part> <tp:taxon-name-part taxon-name-part-type="species" reg="subpyroliformis">subpyroliformis</tp:taxon-name-part></tp:taxon-name></italic> a synonym of <italic><tp:taxon-name><tp:taxon-name-part taxon-name-part-type="genus" reg="Salix">S.</tp:taxon-name-part> <tp:taxon-name-part taxon-name-part-type="species" reg="pyrolifolia">pyrolifolia</tp:taxon-name-part></tp:taxon-name></italic>.</p><p>The protologue of <italic><tp:taxon-name><tp:taxon-name-part taxon-name-part-type="genus" reg="Salix">S.</tp:taxon-name-part> <tp:taxon-name-part taxon-name-part-type="species" reg="subpyroliformis">subpyroliformis</tp:taxon-name-part></tp:taxon-name></italic> cited <italic>Wang-Schang 1730</italic> and specified that the type was deposited at IFP. Our investigation located three specimens of <italic>Wang-Schang 1730</italic>: IFP03303999z0006, IFP03303018x0001 and IFP03303018x0002, all constituting syntypes. IFP03303018x0002 was excluded from lectotype consideration as it lacks infructescences. IFP03303999z0006 and IFP03303018x0001 are in a comparable state of preservation and both bear handwritten determination labels by Skvortsov. Therefore, IFP03303999z0006 is herein designated as the lectotype of <italic><tp:taxon-name><tp:taxon-name-part taxon-name-part-type="genus" reg="Salix">S.</tp:taxon-name-part> <tp:taxon-name-part taxon-name-part-type="species" reg="subpyroliformis">subpyroliformis</tp:taxon-name-part></tp:taxon-name></italic>.</p></tp:treatment-sec><tp:treatment-sec><!--Section generated to contain objects referenced in tp:taxon-treatment.--><fig id="F4" position="float" orientation="portrait"><object-id xmlns:xlink="http://www.w3.org/1999/xlink" content-type="doi" xlink:type="simple">10.3897/phytokeys.273.185575.figure4</object-id><object-id xmlns:xlink="http://www.w3.org/1999/xlink" content-type="arpha" xlink:type="simple">39006C3A-B11C-5897-9747-4D843C47277C</object-id><label>Figure 4.</label><caption><p>Type specimens of <italic><tp:taxon-name><tp:taxon-name-part taxon-name-part-type="genus" reg="Salix">Salix</tp:taxon-name-part></tp:taxon-name></italic>. <bold>A</bold>. Lectotype of <italic><tp:taxon-name><tp:taxon-name-part taxon-name-part-type="genus" reg="Salix">S.</tp:taxon-name-part> <tp:taxon-name-part taxon-name-part-type="species" reg="psammophila">psammophila</tp:taxon-name-part></tp:taxon-name></italic> (left-hand fruiting branch); <bold>B</bold>. Lectotype of <italic><tp:taxon-name><tp:taxon-name-part taxon-name-part-type="genus" reg="Salix">S.</tp:taxon-name-part> <tp:taxon-name-part taxon-name-part-type="species" reg="subpyroliformis">subpyroliformis</tp:taxon-name-part></tp:taxon-name></italic>; <bold>C</bold>. Lectotype of <italic><tp:taxon-name><tp:taxon-name-part taxon-name-part-type="genus" reg="Salix">S.</tp:taxon-name-part> <tp:taxon-name-part taxon-name-part-type="species" reg="qinlingica">qinlingica</tp:taxon-name-part></tp:taxon-name></italic>; <bold>D</bold>. Lectotype of <tp:taxon-name><tp:taxon-name-part taxon-name-part-type="genus" reg="Salix">S.</tp:taxon-name-part> <tp:taxon-name-part taxon-name-part-type="species" reg="qinghaiensis">qinghaiensis</tp:taxon-name-part> <tp:taxon-name-part taxon-name-part-type="infraspecific-rank">var.</tp:taxon-name-part> <tp:taxon-name-part taxon-name-part-type="variety" reg="microphylla">microphylla</tp:taxon-name-part></tp:taxon-name> (photo credit: <bold>A</bold> PE, available at <ext-link xmlns:xlink="http://www.w3.org/1999/xlink" xlink:href="https://www.cvh.ac.cn/" ext-link-type="uri" xlink:type="simple">https://www.cvh.ac.cn/</ext-link>, <bold>B</bold>, <bold>D</bold> by Zhenfeng Zhan, <bold>C</bold> by Xin Zhang).</p></caption><graphic xmlns:xlink="http://www.w3.org/1999/xlink" xlink:href="phytokeys-273-137_article-185575__-g004.jpg" id="oo_1597448.jpg" position="float" orientation="portrait" xlink:type="simple"><uri content-type="original_file" xlink:type="simple">https://binary.pensoft.net/fig/1597448</uri></graphic></fig></tp:treatment-sec><ref-list><ref id="B5"><mixed-citation xmlns:xlink="http://www.w3.org/1999/xlink" xlink:type="simple">Belyaeva IV, Epanchintseva OV, Shatalina AA, Semkina LA (2006) Willows of Ural: Atlas and identification key. Russian Academy of Sciences, Ekaterinburg, 1–173.</mixed-citation></ref><ref id="B30"><mixed-citation xmlns:xlink="http://www.w3.org/1999/xlink" xlink:type="simple">Skvortsov AK, Chang YL, Chou YL, Wang C (1955) <tp:taxon-name><tp:taxon-name-part taxon-name-part-type="family">Salicaceae</tp:taxon-name-part></tp:taxon-name>. In: Liu SE (Ed.) Illustrated Manual of the Woody Plants of the Northeast Province. Science Press, Beijing, 110–187.</mixed-citation></ref><ref id="B37"><mixed-citation xmlns:xlink="http://www.w3.org/1999/xlink" xlink:type="simple">Wang Z, Fang CF, Zhao SD, Chou YL, Dong SL, Yu CY, Yang CY, Chao N (1984) <italic><tp:taxon-name><tp:taxon-name-part taxon-name-part-type="genus">Salix</tp:taxon-name-part></tp:taxon-name></italic>. In: Wang C &amp; Fang CF (Eds) Flora Reipublicae Popularis Sinicae, vol. 20(2). Science Press, Beijing, 81–381.</mixed-citation></ref><ref id="B13"><mixed-citation xmlns:xlink="http://www.w3.org/1999/xlink" xlink:type="simple">Fang CF, Zhao SD, Skvortsov AK (1999) <tp:taxon-name><tp:taxon-name-part taxon-name-part-type="family">Salicaceae</tp:taxon-name-part></tp:taxon-name>, <italic><tp:taxon-name><tp:taxon-name-part taxon-name-part-type="genus">Salix</tp:taxon-name-part></tp:taxon-name></italic>. In: Wu ZY &amp; Raven PH (Eds) Flora of China, vol. 4. Science Press, Beijing &amp; Missouri Botanical Garden, St. Louis, 162–274.</mixed-citation></ref></ref-list></tp:taxon-treatment>
