# Supplementary material for: Taxonomic and nomenclatural notes on Salix (Salicaceae) from northern China
Source: PhytoKeys. 2026 Apr 16;273:137–59. doi: 10.3897/phytokeys.273.185575 (PMC13107138; doi:10.3897/phytokeys.273.185575)
Supplement: XML Treatment for Salix yanbianica [file phytokeys.273.185575-treatment18.xml]

<!DOCTYPE tp:taxon-treatment
  PUBLIC "-//TaxonX//DTD Taxonomic Treatment Publishing DTD v0 20100105//EN" "tax-treatment-NSO.dtd">
<tp:taxon-treatment xmlns:tp="http://www.plazi.org/taxpub"><tp:treatment-meta><kwd-group><label>Taxon classification</label><kwd>
              <named-content content-type="kingdom">Plantae</named-content>
            </kwd><kwd>
              <named-content content-type="order">Aplousobranchia</named-content>
            </kwd><kwd>
              <named-content content-type="family">Polycitoridae</named-content>
            </kwd></kwd-group><mixed-citation publication-type="journal"><person-group><name><surname>Zhan</surname><given-names>Zhenfeng</given-names></name><name><surname>Qu</surname><given-names>Hong</given-names></name><name><surname>Zhang</surname><given-names>Xin</given-names></name><name><surname>Huang</surname><given-names>Zhangjie</given-names></name><name><surname>Zhao</surname><given-names>Changli</given-names></name><name><surname>Wang</surname><given-names>Lei</given-names></name></person-group><article-title>Taxonomic and nomenclatural notes on <italic><tp:taxon-name><tp:taxon-name-part taxon-name-part-type="genus" reg="Salix">Salix</tp:taxon-name-part></tp:taxon-name></italic> (<tp:taxon-name><tp:taxon-name-part taxon-name-part-type="family" reg="Salicaceae">Salicaceae</tp:taxon-name-part></tp:taxon-name>) from northern China</article-title><source>PhytoKeys</source><day>16</day><month>04</month><year>2026</year><volume>273</volume><fpage>137</fpage><lpage>159</lpage><pub-id pub-id-type="doi">10.3897/phytokeys.273.185575</pub-id></mixed-citation></tp:treatment-meta><tp:nomenclature><label>18.</label><tp:taxon-name><object-id xmlns:xlink="http://www.w3.org/1999/xlink" content-type="arpha" xlink:type="simple">EA990531-A453-57AE-B018-832D64E1EE62</object-id>
                		<tp:taxon-name-part taxon-name-part-type="genus" reg="Salix">Salix</tp:taxon-name-part> <tp:taxon-name-part taxon-name-part-type="species" reg="yanbianica">yanbianica</tp:taxon-name-part>
                	</tp:taxon-name><tp:taxon-authority>C.F. Fang &amp; C.Y. Yang, Bull. Bot. Lab. N.-E. Forest. Inst., Harbin 9: 103. 1980.</tp:taxon-authority></tp:nomenclature><tp:treatment-sec sec-type="Type"><title>Type.</title><p>China, Jilin, Antu Xian, Erdaobaihe, <italic>T.N. Liou 709</italic> (lectotype designated here: IFP barcode 03303034x0058!, ♀; isolectotypes: IFP barcode 03303034x0057!, IFP barcode 03303034x0059!, IFP barcode 03303034z0001!) (Fig. <xref ref-type="fig" rid="F5">5D</xref>). Remaining syntypes: China, Jilin, Antu Xian, Erdaobaihe, <italic>T.N. Liou 791</italic> (IFP barcode 03303034x0064!, IFP barcode 03303034x0063!, IFP barcode 03303034x0062!, IFP barcode 03303034x0061!, IFP barcode 03303034x0060!, ♀).</p></tp:treatment-sec><tp:treatment-sec sec-type="Note"><title>Note.</title><p>C.F. Fang and C.Y. Yang described <italic><tp:taxon-name><tp:taxon-name-part taxon-name-part-type="genus" reg="Salix">S.</tp:taxon-name-part> <tp:taxon-name-part taxon-name-part-type="species" reg="yanbianica">yanbianica</tp:taxon-name-part></tp:taxon-name></italic>, based on specimens collected from Antu County, Jilin (<xref ref-type="bibr" rid="B40">Yang 1980</xref>). This name is accepted in the current taxonomic system (<ext-link xmlns:xlink="http://www.w3.org/1999/xlink" xlink:href="https://powo.science.kew.org/" ext-link-type="uri" xlink:type="simple">https://powo.science.kew.org/</ext-link>). The protologue designated <italic>T.N. Liou 709</italic> as the type and stated that the type specimen was deposited at IFP. Our investigation located four specimens matching this designation: IFP03303034x0058, IFP03303034x0057, IFP03303034x0059 and IFP03303034z0001. All bear a complete handwritten identification label with the notation “Paratype” by C.F. Fang and all constitute syntypes. Amongst these, IFP03303034x0058 is well-preserved, bearing numerous infructescences and a complete handwritten determination label by C.F. Fang. Therefore, IFP03303034x0058 is herein designated as the lectotype for <italic><tp:taxon-name><tp:taxon-name-part taxon-name-part-type="genus" reg="Salix">S.</tp:taxon-name-part> <tp:taxon-name-part taxon-name-part-type="species" reg="yanbianica">yanbianica</tp:taxon-name-part></tp:taxon-name></italic>.</p></tp:treatment-sec><tp:treatment-sec><!--Section generated to contain objects referenced in tp:taxon-treatment.--><fig id="F5" position="float" orientation="portrait"><object-id xmlns:xlink="http://www.w3.org/1999/xlink" content-type="doi" xlink:type="simple">10.3897/phytokeys.273.185575.figure5</object-id><object-id xmlns:xlink="http://www.w3.org/1999/xlink" content-type="arpha" xlink:type="simple">7B392F7F-F46A-5DF9-8752-B4243D7BADE4</object-id><label>Figure 5.</label><caption><p>Type specimens of <italic><tp:taxon-name><tp:taxon-name-part taxon-name-part-type="genus" reg="Salix">Salix</tp:taxon-name-part></tp:taxon-name></italic>. <bold>A</bold>. Lectotype of <tp:taxon-name><tp:taxon-name-part taxon-name-part-type="genus" reg="Salix">S.</tp:taxon-name-part> <tp:taxon-name-part taxon-name-part-type="species" reg="raddeana">raddeana</tp:taxon-name-part> <tp:taxon-name-part taxon-name-part-type="infraspecific-rank">var.</tp:taxon-name-part> <tp:taxon-name-part taxon-name-part-type="variety" reg="subglabra">subglabra</tp:taxon-name-part></tp:taxon-name> (left-hand branch, sterile); <bold>B</bold>. Lectotype of <italic><tp:taxon-name><tp:taxon-name-part taxon-name-part-type="genus" reg="Salix">S.</tp:taxon-name-part></tp:taxon-name> skvortsovii</italic> (left-hand branch, ♀); <bold>C</bold>. Lectotype of <tp:taxon-name><tp:taxon-name-part taxon-name-part-type="genus" reg="Salix">S.</tp:taxon-name-part> <tp:taxon-name-part taxon-name-part-type="species" reg="wilhelmsiana">wilhelmsiana</tp:taxon-name-part> <tp:taxon-name-part taxon-name-part-type="infraspecific-rank">f.</tp:taxon-name-part> <tp:taxon-name-part taxon-name-part-type="forma" reg="ciliuensis">ciliuensis</tp:taxon-name-part></tp:taxon-name>; <bold>D</bold>. Lectotype of <italic><tp:taxon-name><tp:taxon-name-part taxon-name-part-type="genus" reg="Salix">S.</tp:taxon-name-part> <tp:taxon-name-part taxon-name-part-type="species" reg="yanbianica">yanbianica</tp:taxon-name-part></tp:taxon-name></italic> (photo credit: <bold>A</bold>, <bold>B</bold>, <bold>D</bold> by Zhenfeng Zhan, <bold>C</bold> LZD, available at <ext-link xmlns:xlink="http://www.w3.org/1999/xlink" xlink:href="https://www.cvh.ac.cn/" ext-link-type="uri" xlink:type="simple">https://www.cvh.ac.cn/</ext-link>).</p></caption><graphic xmlns:xlink="http://www.w3.org/1999/xlink" xlink:href="phytokeys-273-137_article-185575__-g005.jpg" id="oo_1597449.jpg" position="float" orientation="portrait" xlink:type="simple"><uri content-type="original_file" xlink:type="simple">https://binary.pensoft.net/fig/1597449</uri></graphic></fig></tp:treatment-sec><ref-list><ref id="B40"><mixed-citation xmlns:xlink="http://www.w3.org/1999/xlink" xlink:type="simple">Yang CY (1980) <tp:taxon-name><tp:taxon-name-part taxon-name-part-type="kingdom">Plantae</tp:taxon-name-part></tp:taxon-name> novae Salicum Sinicae (IV). Bulletin of the Botanical Laboratory of the North-Eastern Forestry Institute 9: 89–107.</mixed-citation></ref></ref-list></tp:taxon-treatment>
